# Supplementary material for: Neurobiological Signatures of Alcohol Dependence Revealed by Protein Profiling
Source: PLoS One. 2013 Dec 16;8(12):e82656. doi: 10.1371/journal.pone.0082656 (PMC3865151; doi:10.1371/journal.pone.0082656)
Supplement: Table S1 — Mass spectrometry identification and semi-quantitative ratios for 93 differentially expressed protein spots. The spots of interest were detected based on the in-gel analysis and spot picking design by DeCyder software. MALDI-TOF MS and TOF/TOF tandem MS/MS were performed and resulting peptide mass and the associated fragmentation spectra were submitted to MASCOT search engine. Candidates with either protein score C.I. % or Ion C.I. % greater than 95 were considered significant. The best matches were selected based on C.I.% and pI/MW location of the spot in the gel. The dataset provides an overview of the semiquantitative ratios, p-values, and FDR values for each group comparison of interest, as calculated by DeCyder software (see Methods). Relative contribution of each protein to the EoC trait is also shown, as calculated by WGCNA analysis of protein expression in cortex and midbrain of mice subjected to CIE paradigm. WGCNA-related columns show correlation between individual proteins and the EoC trait, with relative p-values and rank. Module information are also included: Number, color, and frequency (size). In correlation columns, blue represents negative and red represents positive correlations. Green p-values are <0.05. (XLS) [file pone.0082656.s001.xls]

## Sheet: complete protein data
Assigned Spot ID	Protein Accession Number	UniProt Accession Number	Top Ranked Protein Name	Isoforms detected	Gene Symbol	Location	Type	Observed MW	Theoretical MW	Observ Protein PI	Theor Protein PI	Pep.Count	Protein Score	Protein Score C. I.%	Total Ion Score	Total Ion C. I.%	Notes	Assigned Spot ID	Master No.	Appearance (out of 84)	DE1 CTX Rank CIE-2BC/Air-2BC	CTX Ratio CIE-2BC/ Air-2BC	t-Test p-Values	FDR	DE2 CTX Rank CIE-2BC/Naïve	CTX Ratio CIE-2BC/ Naïve	t-Test p-Values	FDR	DE3 CTX Rank Air-2BC/Naïve	CTX Ratio Air-2BC/ Naïve	t-Test p-Values	FDR	DE4 MB Rank CIE-2BC/Air-2BC	MB Ratio CIE-2BC/ Air-2BC	t-Test p-Values	FDR	DE5 MB Rank CIE-2BC/Naïve	MB Ratio CIE-2BC/ Naïve	t-Test p-Values	FDR	DE6 MB Rank Air-2BC/Naïve	MB Ratio Air-2BC/ Naïve	t-Test p-Values	FDR	Assigned Spot ID	CTX WGCNA Rank	CTX Module Number	CTX Module Color	Freq
1	DYN1_MOUSE	P39053	Dynamin-1	D	DNM1	Cy	enzyme	95	97741.3	6.8	7.61	32	627	100	444	100	PTM? String with 2, 99	1	180	84 (84)	54	1.04	0.46	0.37	8	1.24	0.00035	0.032	33	1.18	0.0086	0.12	1	1.12	0.003	1	3	1.17	4.4e-06	0.0048	60	1.05	0.32	0.74	1	20	6	red	79
2	DYN1_MOUSE	P39053	Dynamin-1	D	DNM1	Cy	enzyme	95	97741.3	7.2	7.61	37	730	100	463	100	String with 1, 99	2	193	84 (84)	4	-1.06	0.015	0.37	23	-1.14	0.0046	0.16	83	-1.07	0.26	0.5	5	-1.06	0.033	1	10	-1.08	0.0049	0.22	64	-1.02	0.35	0.74	2	41	10	purple	35
3	HXK1_MOUSE	P17710	Hexokinase-1		HK1	Cy	kinase	100	108234	7.25	6.37	26	796	100	679	100		3	137	81 (84)	86	1.01	0.86	0.37	87	-1.01	0.79	0.96	88	-1.02	0.72	0.71	9	-1.07	0.06	1	78	1.02	0.61	0.98	30	1.09	0.044	0.42	3	1029	13	salmon	23
5	NFL_MOUSE	P08551	Neurofilament light polypeptide		NEFL	Cy	other	70	61471.1	5	4.62	21	434	100	297	100		5	397	84 (84)	88	-1	0.89	0.37	20	1.12	0.0022	0.1	38	1.13	0.015	0.16	67	1.03	0.64	1	80	-1.03	0.69	0.99	72	-1.07	0.5	0.8	5	63	3	brown	118
6	HSP7C_MOUSE	P63017	Heat shock cognate 71 kDa protein		HSPA8	Cy	enzyme	70	70827.2	5.8	5.37	20	795	100	670	100		6	387	84 (84)	20	-1.19	0.15	0.37	81	1.09	0.52	0.88	67	1.3	0.063	0.28	77	1.02	0.76	1	43	-1.09	0.16	0.88	51	-1.12	0.16	0.58	6	805	3	brown	118
9	HS12A_MOUSE	Q8K0U4	Heat shock 70 kDa protein 12A		HSPA12A	?	other	76	74824.5	6.75	6.32	19	200	100	95	100		9	326	84 (84)	26	-1.07	0.19	0.37	15	1.17	0.0014	0.076	9	1.25	0.00052	0.044	64	1.02	0.56	1	56	1.03	0.3	0.95	83	1.01	0.74	0.88	9	73	6	red	79
10	DNM1L_MOUSE	Q8K1M6	Dynamin-1-like protein	D	DNM1L	Cy	enzyme	80	82606.5	6.8	6.61	14	98	100	46	99.867	String with 103	10	295	84 (84)	7	1.03	0.026	0.37	77	-1.02	0.31	0.8	53	-1.05	0.035	0.22	83	-1.01	0.85	1	77	1.03	0.58	0.98	76	1.03	0.54	0.81	10	779	11	greenyellow	27
14	TKT_MOUSE	P40142	Transketolase		TKT	Cy	enzyme	67	67587.6	8.3	7.23	27	1040	100	832	100		14	430	84 (84)	85	-1	0.85	0.37	25	1.05	0.0078	0.2	41	1.05	0.019	0.17	36	-1.02	0.33	1	9	1.07	0.0016	0.13	7	1.09	0.0016	0.15	14	113	15	midnightblue	19
22	KPYM_MOUSE	P52480	Pyruvate kinase isozymes M1/M2	D	Pkm	Cy	kinase	57	57808	8.2	7.18	18	432	100	333	100		22	582	84 (84)	35	1.19	0.27	0.37	46	-1.23	0.07	0.51	20	-1.45	0.0031	0.08	49	-1.05	0.42	1	62	1.09	0.38	0.95	42	1.15	0.099	0.53	22	181	1	turquoise	157
26	QCR1_MOUSE	Q9CZ13	Cytochrome b-c1 complex subunit 1, mitochondrial		UQCRC1	Cy	enzyme	45	52818.5	6.15	5.81	17	327	100	219	100		26	776	84 (84)	60	1.08	0.5	0.37	35	-1.21	0.037	0.41	23	-1.31	0.0042	0.092	40	1.05	0.34	1	90	-1.01	0.92	1	70	-1.06	0.45	0.78	26	106	1	turquoise	157
28	ODPX_MOUSE	Q8BKZ9	Pyruvate dehydrogenase protein X component, mitochondrial		PDHX	Cy	enzyme	50	53965.2	6.4	7.63	6	92	100	74	100	PTM?	28	659	81 (84)	93	-1	0.99	0.37	64	1.06	0.15	0.66	82	1.06	0.25	0.49	38	-1.05	0.33	1	37	1.1	0.13	0.8	13	1.15	0.0082	0.28	28	355	6	red	79
33	ENOA_MOUSE	P17182	Alpha-enolase		ENO1	Cy	transcription regulator	45	47111.2	7.25	6.37	14	571	100	483	100		33	786	84 (84)	29	1.12	0.21	0.37	56	-1.13	0.12	0.61	29	-1.26	0.0064	0.1	24	-1.07	0.22	1	70	1.05	0.49	0.97	36	1.13	0.07	0.48	33	303	1	turquoise	157
34	FLOT1_MOUSE	O08917	Flotillin-1		FLOT1	PM	other	48	47483.6	7.65	6.71	16	281	100	191	100		34	735	84 (84)	1	1.12	0.006	0.37	1	1.38	1.2e-08	8.9e-05	8	1.23	0.00051	0.044	86	1	0.91	1	13	1.19	0.013	0.33	38	1.19	0.084	0.51	34	4	18	lightgreen	17
36	SSDH_MOUSE	Q8BWF0	Succinate-semialdehyde dehydrogenase, mitochondrial		ALDH5A1	Cy	enzyme	48	55932.8	7.85	8.53	17	498	100	391	100	PTM?	36	720	84 (84)	76	1.01	0.69	0.37	11	1.06	0.0012	0.075	21	1.06	0.0034	0.083	65	1.01	0.61	1	68	1.01	0.46	0.96	89	1	0.85	0.9	36	14	18	lightgreen	17
39	GABT_MOUSE	P61922	4-aminobutyrate aminotransferase, mitochondrial		ABAT	Cy	enzyme	48	56415.6	8.4	8.35	26	1120	100	927	100	PTM?	39	732	84 (84)	49	1.03	0.39	0.37	67	1.04	0.18	0.69	86	1.02	0.6	0.67	78	1.01	0.76	1	32	1.04	0.099	0.78	53	1.03	0.22	0.69	39	359	18	lightgreen	17
48	HEM2_MOUSE	P10518	Delta-aminolevulinic acid dehydratase		ALAD	Cy	enzyme	37	36000.3	6.9	6.32	14	160	100	63	99.996		48	1064	84 (84)	68	1.02	0.6	0.37	14	1.16	0.0013	0.076	69	1.14	0.071	0.29	58	1.03	0.49	1	29	1.08	0.087	0.74	61	1.05	0.32	0.74	48	71	3	brown	118
49	GPD1L_MOUSE	Q3ULJ0	Glycerol-3-phosphate dehydrogenase 1-like protein		GPD1L	Cy	enzyme	38	38200.9	7.1	6.34	16	622	100	509	100		49	1029	84 (84)	27	-1.05	0.19	0.37	54	1.06	0.1	0.58	25	1.11	0.0051	0.096	88	1	0.96	1	82	1.01	0.71	0.99	86	1.01	0.79	0.89	49	258	6	red	79
52	ALDOC_MOUSE	P05063	Fructose-bisphosphate aldolase C	D	ALDOC	Cy	enzyme	39	39370.2	7.5	6.67	15	679	100	573	100	String with 130	52	958	84 (84)	31	-1.05	0.23	0.37	93	-1	0.96	0.99	81	1.04	0.21	0.47	7	1.05	0.04	1	27	-1.05	0.082	0.73	12	-1.1	0.0056	0.23	52	1245	3	brown	118
56	G3P_MOUSE	P16858	Glyceraldehyde-3-phosphate dehydrogenase	D	Gapdh	Cy	enzyme	37	35787.2	8.2	8.44	8	231	100	191	100	String with 57	56	1086	84 (84)	63	1.08	0.52	0.37	59	1.18	0.12	0.61	66	1.09	0.062	0.27	53	-1.06	0.44	1	19	-1.1	0.028	0.5	73	-1.04	0.54	0.81	56	341	15	midnightblue	19
57	G3P_MOUSE	P16858	Glyceraldehyde-3-phosphate dehydrogenase	D	Gapdh	Cy	enzyme	37	35787.2	8.75	8.44	14	444	100	341	100	PTM? String with 56	57	1087	81 (84)	42	-1.05	0.33	0.37	60	1.1	0.13	0.62	26	1.15	0.0052	0.096	71	1.02	0.67	1	85	-1.01	0.77	1	78	-1.03	0.55	0.81	57	223	5	green	83
58	ANXA5_MOUSE	P48036	Annexin A5		ANXA5	PM	other	34	35730.2	5.25	4.83	24	979	100	741	100		58	1189	84 (84)	36	-1.03	0.27	0.37	31	1.06	0.021	0.34	35	1.09	0.011	0.14	66	1.02	0.63	1	30	1.06	0.09	0.75	57	1.05	0.27	0.72	58	191	6	red	79
59	EFHD2_MOUSE	Q9D8Y0	EF-hand domain-containing protein D2		EFHD2	?	other	33	26774.6	5.5	5.01	10	245	100	188	100	PTM?	59	1236	84 (84)	38	-1.02	0.29	0.37	22	-1.08	0.0037	0.14	73	-1.06	0.096	0.34	14	-1.03	0.13	1	48	-1.03	0.24	0.93	93	-1	0.99	0.94	59	78	10	purple	35
60	SNAB_MOUSE	P28663	Beta-soluble NSF attachment protein		NAPB	Cy	transporter	34	33535.5	5.8	5.32	23	584	100	372	100		60	1184	84 (84)	47	1.01	0.36	0.37	13	1.04	0.0013	0.076	49	1.03	0.025	0.19	32	-1.01	0.27	1	41	1.02	0.15	0.84	45	1.03	0.11	0.53	60	30	15	midnightblue	19
62	GBB4_MOUSE	P29387	Guanine nucleotide-binding protein subunit beta-4		GNB4	PM	enzyme	35	37355	6.25	5.74	14	308	100	217	100		62	1127	84 (84)	64	1.11	0.55	0.37	68	-1.13	0.18	0.69	37	-1.26	0.014	0.16	52	-1.04	0.43	1	89	1.01	0.89	1	67	1.05	0.39	0.76	62	280	1	turquoise	157
64	MDHC_MOUSE	P14152	Malate dehydrogenase, cytoplasmic		MDH1	Cy	enzyme	35	36488.1	6.9	6.16	10	562	100	511	100		64	1156	84 (84)	50	1.13	0.39	0.37	51	-1.22	0.086	0.56	45	-1.38	0.02	0.17	27	-1.09	0.23	1	60	1.09	0.35	0.95	27	1.19	0.039	0.4	64	245	1	turquoise	157
67	GBLP_MOUSE	P68040	Guanine nucleotide-binding protein subunit beta-2-like 1	D	GNB2L1	Cy	enzyme	32	35054.6	7.8	7.6	17	1010	100	870	100	String with 68, 69	67	1287	84 (84)	45	-1.14	0.35	0.37	70	1.21	0.21	0.74	68	1.38	0.07	0.29	26	-1.15	0.22	1	67	1.09	0.46	0.96	43	1.26	0.1	0.53	67	499	4	yellow	102
68	GBLP_MOUSE	P68040	Guanine nucleotide-binding protein subunit beta-2-like 1	D	GNB2L1	Cy	enzyme	33	35054.6	7.9	7.6	11	132	100	64	99.998	String with 67, 69	68	1268	84 (84)	78	1.01	0.74	0.37	71	-1.04	0.21	0.73	74	-1.05	0.099	0.34	19	1.06	0.18	1	58	-1.04	0.33	0.95	22	-1.1	0.025	0.35	68	389	10	purple	35
69	GBLP_MOUSE	P68040	Guanine nucleotide-binding protein subunit beta-2-like 1	D	GNB2L1	Cy	enzyme	32	35054.6	8.35	7.6	17	995	100	853	100	String with 67, 68	69	1282	84 (84)	22	1.15	0.16	0.37	62	-1.12	0.15	0.66	28	-1.29	0.0062	0.1	41	1.13	0.36	1	45	-1.12	0.23	0.93	31	-1.27	0.049	0.43	69	408	10	purple	35
70	CALB2_MOUSE	Q08331	Calretinin		CALB2	Cy	other	29	31352.5	5.3	4.94	14	382	100	288	100		70	1384	81 (84)	81	-1.03	0.79	0.37	53	1.14	0.091	0.57	77	1.17	0.14	0.39	81	1.01	0.83	1	76	1.02	0.58	0.98	87	1.02	0.81	0.89	70	246	4	yellow	102
77	GSTA4_MOUSE	P24472	Glutathione S-transferase A4		Gsta4	Cy	enzyme	26	25547.4	7.35	6.77	11	448	100	377	100		77	1572	84 (84)	90	1	0.9	0.37	40	1.07	0.052	0.48	76	1.06	0.13	0.38	80	1.01	0.8	1	17	1.09	0.024	0.47	33	1.08	0.056	0.44	77	176	8	pink	53
80	GSTP1_MOUSE	P19157	Glutathione S-transferase P 1		GSTP1	Cy	enzyme	26	23594.1	9.4	7.68	9	528	100	469	100		80	1577	84 (84)	70	-1.01	0.61	0.37	5	1.12	0.00021	0.024	3	1.14	0.00012	0.044	59	1.02	0.5	1	11	1.07	0.0075	0.25	44	1.05	0.11	0.54	80	23	5	green	83
86	NDKB_MOUSE	Q01768	Nucleoside diphosphate kinase B		NME2	Nu	kinase	17	17351.9	8	6.97	13	595	100	482	100		86	2019	84 (84)	71	-1.01	0.62	0.37	24	1.06	0.0047	0.16	7	1.07	0.0004	0.044	60	1.01	0.5	1	34	1.03	0.11	0.79	49	1.02	0.15	0.58	86	29	5	green	83
87	PRDX5_MOUSE	P99029	Peroxiredoxin-5, mitochondrial		PRDX5	Cy	enzyme	15	21883.5	9.2	9.1	13	892	100	794	100	degradation product?	87	2135	84 (84)	52	-1.02	0.42	0.37	33	1.05	0.027	0.37	22	1.07	0.0041	0.092	79	1.01	0.78	1	92	-1	0.96	1	84	-1.01	0.76	0.88	87	100	6	red	79
95	HBB1_MOUSE	P02088	Hemoglobin subunit beta-1	D	HBB	Cy	transporter	10	15830.2	8.1	7.12	8	269	100	206	100	String with 96	95	2340	84 (84)	12	-1.12	0.085	0.37	61	-1.08	0.14	0.65	87	1.04	0.68	0.69	17	1.1	0.14	1	7	-1.33	0.00033	0.071	5	-1.46	0.00016	0.038	95	422	2	blue	120
96	HBB1_MOUSE	P02088	Hemoglobin subunit beta-1	D	HBB	Cy	transporter	10	15830.2	8.25	7.12	8	200	100	138	100	String with 95	96	2335	84 (84)	6	-1.16	0.017	0.37	7	-1.27	0.00033	0.032	71	-1.09	0.086	0.32	73	-1.02	0.7	1	2	-1.49	2e-06	0.0044	6	-1.47	0.00022	0.042	96	9	1	turquoise	157
97	FNIP1_MOUSE	Q68FD7	Folliculin-interacting protein 1		FNIP1	Cy	other	130	130043	10.1	5.36	5	28	0	28	87.671		97	66	69 (84)	3	1.07	0.013	0.37	86	1.01	0.78	0.96	78	-1.07	0.15	0.4	47	1.07	0.41	1	55	-1.12	0.3	0.95	50	-1.2	0.15	0.58	97	807	0	grey	230
98	ACLY_MOUSE	Q91V92	ATP-citrate synthase		ACLY	Cy	enzyme	110	119651	8.2	7.13	31	407	100	217	100		98	105	81 (84)	87	1.01	0.87	0.37	26	-1.15	0.0078	0.2	32	-1.16	0.008	0.12	69	-1.02	0.65	1	25	-1.07	0.079	0.72	62	-1.05	0.34	0.74	98	92	10	purple	35
99	DYN1_MOUSE	P39053	Dynamin-1	D	DNM1	Cy	enzyme	95	97741.3	6.7	7.61	23	366	100	266	100	PTM? String with 1, 2	99	177	75 (84)	16	1.24	0.12	0.37	21	1.59	0.0024	0.11	55	1.29	0.037	0.22	6	1.21	0.036	1	4	1.52	1.9e-05	0.0091	25	1.25	0.032	0.38	99	27	18	lightgreen	17
100	HS90A_MOUSE	P07901	Heat shock protein HSP 90-alpha	D	HSP90AA1	Cy	enzyme	88	84734.8	6.15	4.93	6	45	47.886	37	98.132		100	237	75 (84)	69	1.02	0.6	0.37	10	-1.15	0.0011	0.07	14	-1.18	0.0012	0.061	34	-1.03	0.3	1	39	-1.06	0.14	0.82	74	-1.02	0.54	0.81	100	35	12	tan	24
101	HS90A_MOUSE	P07901	Heat shock protein HSP 90-alpha	D	HSP90AA1	Cy	enzyme	86	84734.8	5.8	4.93	15	127	100	92	100		101	256	69 (84)	46	-1.03	0.35	0.37	3	-1.3	2.3e-05	0.0062	13	-1.26	0.00077	0.051	56	-1.03	0.48	1	24	-1.08	0.061	0.68	65	-1.05	0.35	0.74	101	37	12	tan	24
102	THOP1_MOUSE	Q8C1A5	Thimet oligopeptidase		THOP1	Cy	peptidase	79	77976.2	6.4	5.72	24	468	100	324	100		102	305	81 (84)	92	1.01	0.97	0.37	88	-1.03	0.79	0.96	92	-1.03	0.79	0.72	2	-1.1	0.014	1	12	1.11	0.012	0.3	4	1.22	8.8e-05	0.024	102	894	0	grey	230
103	DNM1L_MOUSE	Q8K1M6	Dynamin-1-like protein	D	DNM1L	Cy	enzyme	80	82606.5	7.3	6.61	24	678	100	532	100		103	308	84 (84)	5	-1.04	0.015	0.37	2	-1.15	3.1e-07	0.00034	12	-1.11	0.00064	0.045	15	-1.03	0.14	1	1	-1.18	2.7e-07	0.0044	2	-1.14	6.6e-05	0.024	103	1	12	tan	24
105	DPYL2_MOUSE	O08553	Dihydropyrimidinase-related protein 2	D	DPYSL2	Cy	enzyme	70	62238.6	5.6	5.95	9	70	99.846	40	98.979	PTM?	105	401	84 (84)	13	-1.09	0.096	0.37	38	1.11	0.05	0.48	6	1.22	0.00017	0.044	90	1	0.97	1	65	-1.04	0.43	0.95	75	-1.04	0.54	0.81	105	136	3	brown	118
106	SYN2_MOUSE	Q64332	Synapsin-2		SYN2	PM	other	69	63332.7	8.5	8.59	14	284	100	216	100		106	424	81 (84)	58	1.07	0.49	0.37	37	-1.17	0.047	0.46	34	-1.25	0.0086	0.12	30	-1.06	0.26	1	71	1.04	0.5	0.97	37	1.1	0.07	0.48	106	205	1	turquoise	157
108	STXB1_MOUSE	O08599	Syntaxin-binding protein 1	D	STXBP1	Cy	transporter	64	67525.9	7.75	6.49	23	388	100	249	100	String with 110	108	447	84 (84)	41	1.07	0.31	0.37	45	-1.11	0.069	0.51	27	-1.18	0.0054	0.098	51	-1.02	0.43	1	63	-1.02	0.39	0.95	92	-1	0.97	0.93	108	207	1	turquoise	157
109	DPYL2_MOUSE	O08553	Dihydropyrimidinase-related protein 2	D	DPYSL2	Cy	enzyme	64	62238.6	6.4	5.95	21	316	100	193	100	String with 113, 114	109	454	81 (84)	30	-1.04	0.21	0.37	6	1.12	0.00025	0.026	11	1.16	0.0006	0.045	87	1	0.96	1	83	-1.02	0.72	0.99	82	-1.03	0.72	0.88	109	51	15	midnightblue	19
110	STXB1_MOUSE	O08599	Syntaxin-binding protein 1	D	STXBP1	Cy	transporter	65	67525.9	9.2	6.49	19	278	100	182	100	PTM? String with 108	110	455	75 (84)	32	1.04	0.24	0.37	90	1.01	0.82	0.97	85	-1.03	0.43	0.6	44	-1.05	0.39	1	16	1.15	0.024	0.48	17	1.2	0.02	0.35	110	962	11	greenyellow	27
113	DPYL2_MOUSE	O08553	Dihydropyrimidinase-related protein 2	D	DPYSL2	Cy	enzyme	64	62238.6	6.6	5.95	25	636	100	459	100	String with 109, 114	113	472	84 (84)	18	-1.09	0.13	0.37	65	1.08	0.16	0.66	42	1.17	0.019	0.17	55	1.04	0.47	1	46	-1.05	0.23	0.93	16	-1.09	0.018	0.34	113	449	3	brown	118
114	DPYL2_MOUSE	O08553	Dihydropyrimidinase-related protein 2	D	DPYSL2	Cy	enzyme	62	62238.6	6.9	5.95	22	577	100	423	100		114	484	84 (84)	37	1.1	0.28	0.37	44	-1.14	0.066	0.51	24	-1.25	0.0051	0.096	16	-1.06	0.14	1	52	1.06	0.27	0.94	23	1.13	0.029	0.38	114	204	1	turquoise	157
115	KPYM_MOUSE	P52480	Pyruvate kinase isozymes M1/M2	D	Pkm	Cy	kinase	62	57808	7.85	7.18	15	225	100	159	100		115	503	72 (84)	74	1.03	0.64	0.37	47	-1.13	0.07	0.51	64	-1.16	0.053	0.25	42	-1.03	0.36	1	28	-1.09	0.086	0.73	63	-1.05	0.34	0.74	115	124	1	turquoise	157
116	HNRPK_MOUSE	P61979	Heterogeneous nuclear ribonucleoprotein K		HNRNPK	Nu	other	60	50944.4	5.95	5.39	18	424	100	306	100	PTM?	116	521	81 (84)	21	-1.07	0.15	0.37	76	1.05	0.28	0.79	50	1.12	0.027	0.19	18	1.1	0.18	1	44	-1.07	0.22	0.92	10	-1.18	0.0036	0.21	116	541	5	green	83
117	CAP2_MOUSE	Q9CYT6	Adenylyl cyclase-associated protein 2		CAP2	PM	other	58	52828.9	6.3	6	15	271	100	185	100		117	546	84 (84)	33	-1.08	0.26	0.37	66	1.12	0.16	0.67	43	1.2	0.019	0.17	70	1.02	0.65	1	69	-1.02	0.48	0.97	56	-1.04	0.24	0.7	117	372	0	grey	230
118	DPYL3_MOUSE	Q62188	Dihydropyrimidinase-related protein 3		DPYSL3	Cy	enzyme	60	61897.1	6.75	6.04	14	271	100	201	100		118	548	84 (84)	84	1.01	0.81	0.37	9	-1.21	0.00044	0.037	30	-1.22	0.0069	0.11	25	-1.03	0.22	1	5	-1.15	2.1e-05	0.0091	1	-1.12	6e-05	0.024	118	42	12	tan	24
119	CH60_MOUSE	P63038	60 kDa heat shock protein, mitochondrial		HSPD1	Cy	enzyme	58	60917.4	5.8	5.91	12	331	100	289	100		119	566	81 (84)	9	-1.06	0.055	0.37	12	1.12	0.0013	0.076	4	1.19	0.00017	0.044	63	-1.02	0.55	1	38	1.05	0.13	0.8	35	1.07	0.061	0.45	119	83	5	green	83
120	FKBP4_MOUSE	P30416	Peptidyl-prolyl cis-trans isomerase FKBP4		FKBP4	Nu	enzyme	54	51539.9	6.2	5.54	6	66	99.595	53	99.949		120	596	84 (84)	55	1.04	0.47	0.37	30	-1.14	0.016	0.3	36	-1.19	0.013	0.15	54	-1.04	0.47	1	26	-1.11	0.081	0.73	66	-1.07	0.37	0.75	120	109	14	cyan	20
121	FSCN1_MOUSE	Q61553	Fascin		FSCN1	Cy	other	54	54473.9	7	6.44	26	899	100	684	100		121	624	84 (84)	75	-1.02	0.68	0.37	17	1.2	0.0016	0.084	5	1.22	0.00017	0.044	28	1.02	0.24	1	6	1.1	3e-05	0.0094	3	1.07	8.3e-05	0.024	121	24	18	lightgreen	17
122	TBB4A_MOUSE	Q9D6F9	Tubulin beta-4A chain		TUBB4A	Cy	other	52	49553.9	5.4	4.78	19	583	100	439	100		122	665	81 (84)	43	1.05	0.34	0.37	55	-1.08	0.1	0.58	59	-1.13	0.048	0.25	37	-1.03	0.33	1	20	1.15	0.032	0.53	26	1.19	0.034	0.39	122	362	14	cyan	20
123	GSHR_MOUSE	P47791	Glutathione reductase, mitochondrial		GSR	Cy	enzyme	50	53628.5	8	8.19	9	167	100	139	100		123	691	81 (84)	66	1.05	0.57	0.37	52	-1.14	0.088	0.56	62	-1.19	0.049	0.25	33	-1.06	0.29	1	49	1.08	0.26	0.93	29	1.15	0.044	0.42	123	401	1	turquoise	157
124	SEPT7_MOUSE	O55131	Septin-7	D	SEPT7	Cy	other	48	50517.9	10	8.73	18	839	100	744	100		124	741	75 (84)	23	1.19	0.16	0.37	72	-1.17	0.22	0.76	48	-1.39	0.024	0.19	75	-1.02	0.75	1	75	1.02	0.58	0.98	79	1.04	0.58	0.82	124	1150	1	turquoise	157
126	SEPT7_MOUSE	O55131	Septin-7	D	SEPT7	Cy	other	44	50517.9	10	8.73	11	142	100	114	100		126	828	72 (84)	14	1.15	0.11	0.37	41	-1.17	0.054	0.49	44	-1.35	0.02	0.17	92	-1	0.99	1	35	-1.1	0.11	0.79	54	-1.1	0.23	0.7	126	238	1	turquoise	157
127	KCRB_MOUSE	Q04447	Creatine kinase B-type		CKB	Cy	kinase	43	42686.3	6.2	5.4	22	729	100	531	100		127	832	72 (84)	65	1.05	0.55	0.37	39	-1.16	0.052	0.48	56	-1.21	0.039	0.23	22	-1.08	0.21	1	66	1.06	0.44	0.95	21	1.14	0.024	0.35	127	225	1	turquoise	157
128	ACTG_MOUSE	P63260	Actin, cytoplasmic 2		ACTG1	Cy	other	42	41765.8	5.6	5.31	18	738	100	597	100		128	878	84 (84)	15	-1.12	0.11	0.37	78	1.08	0.32	0.8	46	1.22	0.02	0.17	12	1.06	0.11	1	36	-1.06	0.13	0.8	9	-1.12	0.002	0.15	128	616	3	brown	118
129	SEPT5_MOUSE	Q9Z2Q6	Septin-5		SEPT5	Cy	enzyme	40	42720.7	6.7	6.21	13	318	100	261	100		129	912	81 (84)	91	-1.01	0.9	0.37	16	1.19	0.0014	0.076	31	1.2	0.0073	0.11	72	1.02	0.69	1	14	1.13	0.014	0.34	34	1.11	0.059	0.44	129	45	6	red	79
130	ALDOC_MOUSE	P05063	Fructose-bisphosphate aldolase C	D	ALDOC	Cy	enzyme	39	39370.2	8.3	6.67	14	544	100	453	100		130	965	84 (84)	61	1.03	0.5	0.37	18	-1.15	0.002	0.1	16	-1.19	0.0015	0.062	74	-1.01	0.72	1	84	1.01	0.74	0.99	80	1.02	0.62	0.84	130	65	1	turquoise	157
131	GNAO_MOUSE	P18872	Guanine nucleotide-binding protein G(o) subunit alpha		GNAO1	PM	enzyme	38	40058.9	5.3	5.34	10	270	100	228	100		131	986	75 (84)	73	-1.04	0.63	0.37	27	1.19	0.0079	0.2	39	1.23	0.016	0.16	68	1.03	0.64	1	53	1.08	0.29	0.95	71	1.04	0.5	0.8	131	70	5	green	83
132	ZADH2_MOUSE	Q8BGC4	Zinc-binding alcohol dehydrogenase domain-containing protein 2		ZADH2	Cy	enzyme	38	40503.1	7.25	7.01	9	73	99.921	33	95.118		132	1007	81 (84)	53	-1.04	0.43	0.37	92	-1.03	0.88	0.98	89	1.02	0.72	0.71	46	1.1	0.4	1	50	-1.11	0.26	0.93	24	-1.22	0.03	0.38	132	586	17	grey60	17
133	PCBP2_MOUSE	Q61990	Poly(rC)-binding protein 2		PCBP2	Nu	other	38	38197.4	8.95	6.33	10	156	100	102	100	PTM?	133	1045	75 (84)	28	-1.11	0.19	0.37	83	1.06	0.58	0.91	57	1.18	0.046	0.25	31	1.09	0.26	1	73	-1.03	0.56	0.98	40	-1.12	0.092	0.52	133	607	5	green	83
134	PDXK_MOUSE	Q8K183	Pyridoxal kinase		PDXK	Cy	kinase	37	34992.6	6.4	5.88	13	627	100	542	100		134	1060	84 (84)	34	1.11	0.26	0.37	63	-1.11	0.15	0.66	40	-1.23	0.017	0.16	45	-1.04	0.4	1	57	1.05	0.31	0.95	48	1.09	0.14	0.57	134	377	1	turquoise	157
135	LDHB_MOUSE	P16125	L-lactate dehydrogenase B chain		Ldhb	?	enzyme	37	36549	6.2	5.7	9	80	99.983	34	96.73		135	1065	84 (84)	44	-1.06	0.34	0.37	73	1.11	0.22	0.75	18	1.18	0.0021	0.071	61	1.02	0.51	1	72	-1.02	0.5	0.97	59	-1.05	0.31	0.73	135	277	5	green	83
136	SGTA_MOUSE	Q8BJU0	Small glutamine-rich tetratricopeptide repeat-containing protein alpha		SGTA	Cy	other	37	34300.9	5.35	4.99	7	254	100	226	100		136	1067	81 (84)	89	1.01	0.89	0.37	82	-1.02	0.53	0.89	84	-1.03	0.4	0.58	39	-1.05	0.33	1	33	1.1	0.11	0.79	28	1.16	0.041	0.41	136	702	7	black	75
137	G3P_MOUSE	P16858	Glyceraldehyde-3-phosphate dehydrogenase	D	Gapdh	Cy	enzyme	37	35787.2	9.1	8.44	11	294	100	227	100		137	1095	69 (84)	80	1.03	0.76	0.37	49	1.18	0.078	0.54	52	1.15	0.034	0.22	57	1.02	0.48	1	31	1.06	0.098	0.78	58	1.04	0.3	0.73	137	48	0	grey	230
138	ROA2_MOUSE	O88569	Heterogeneous nuclear ribonucleoproteins A2/B1	D	HNRNPA2B1	Nu	other	35	37379.7	8.9	8.97	18	659	100	521	100	PTM?	138	1130	69 (84)	82	1.05	0.8	0.37	43	-1.37	0.063	0.51	61	-1.43	0.049	0.25	11	-1.09	0.095	1	93	-1	0.98	1	52	1.09	0.16	0.59	138	164	1	turquoise	157
139	ROA2_MOUSE	O88569	Heterogeneous nuclear ribonucleoproteins A2/B1	D	HNRNPA2B1	Nu	other	35	37379.7	10.1	8.97	20	935	100	769	100		139	1164	84 (84)	77	-1.02	0.71	0.37	80	-1.03	0.39	0.84	90	-1.01	0.74	0.71	76	-1.01	0.75	1	18	-1.16	0.027	0.5	14	-1.15	0.013	0.33	139	570	2	blue	120
140	PP2BA_MOUSE	P63328	Serine/threonine-protein phosphatase 2B catalytic subunit alpha isoform		PPP3CA	Cy	phosphatase	33	58606.3	6.5	5.58	11	545	100	505	100	degrad. product?	140	1221	84 (84)	2	-1.13	0.012	0.37	4	-1.23	2.6e-05	0.0064	70	-1.08	0.086	0.32	3	-1.24	0.021	1	15	-1.3	0.015	0.35	85	-1.05	0.77	0.88	140	6	2	blue	120
141	PNPO_MOUSE	Q91XF0	Pyridoxine-5'-phosphate oxidase		PNPO	Cy	enzyme	35	30094.9	6.9	8.46	7	198	100	168	100	PTM?	141	1366	84 (84)	8	-1.11	0.038	0.37	34	1.12	0.028	0.37	2	1.24	6.8e-05	0.044	13	1.06	0.13	1	54	-1.04	0.3	0.95	18	-1.1	0.02	0.35	141	160	5	green	83
142	PGAM1_MOUSE	Q9DBJ1	Phosphoglycerate mutase 1	D	PGAM1	Cy	phosphatase	28	28813.9	6.8	6.67	8	93	100	49	99.85	String with 143	142	1387	84 (84)	56	-1.04	0.48	0.37	28	1.17	0.0082	0.2	19	1.22	0.0024	0.071	4	1.08	0.025	1	88	-1	0.88	1	19	-1.08	0.021	0.35	142	77	5	green	83
143	PGAM1_MOUSE	Q9DBJ1	Phosphoglycerate mutase 1	D	PGAM1	Cy	phosphatase	29	28813.9	7.65	6.67	9	124	100	68	99.999	String with 142	143	1391	84 (84)	17	1.1	0.12	0.37	48	-1.09	0.077	0.54	15	-1.2	0.0014	0.061	85	-1	0.9	1	47	1.05	0.23	0.92	55	1.05	0.24	0.7	143	213	1	turquoise	157
145	UCRI_MOUSE	Q9CR68	Cytochrome b-c1 complex subunit Rieske, mitochondrial		UQCRFS1	Cy	enzyme	29	29349.2	8	8.91	5	160	100	139	100	PTM?	145	1420	84 (84)	39	1.09	0.3	0.37	32	-1.17	0.027	0.37	17	-1.28	0.0021	0.071	48	1.04	0.42	1	91	-1	0.93	1	69	-1.04	0.43	0.77	145	150	1	turquoise	157
150	ATP5H_MOUSE	Q9DCX2	ATP synthase subunit d, mitochondrial		Atp5h	Cy	enzyme	25	18737.6	5.85	5.52	11	489	100	399	100	PTM?	150	1596	84 (84)	40	-1.07	0.3	0.37	50	1.14	0.08	0.55	10	1.22	0.00059	0.045	50	1.04	0.43	1	74	-1.02	0.58	0.98	41	-1.07	0.093	0.53	150	188	5	green	83
151	PEBP1_MOUSE	P70296	Phosphatidylethanolamine-binding protein 1		PEBP1	Cy	other	24	20817.3	5.75	5.19	6	301	100	264	100		151	1628	84 (84)	62	1.11	0.5	0.37	75	-1.14	0.27	0.79	72	-1.27	0.088	0.33	23	-1.06	0.21	1	64	1.05	0.42	0.95	32	1.11	0.054	0.43	151	489	1	turquoise	157
152	NDUB9_MOUSE	Q9CQJ8	NADH dehydrogenase [ubiquinone] 1 beta subcomplex subunit 9		NDUFB9	Cy	enzyme	25	21969.7	8.5	7.67	11	322	100	255	100		152	1629	81 (84)	83	1.01	0.8	0.37	29	1.19	0.011	0.23	65	1.18	0.055	0.25	89	1	0.96	1	87	-1.01	0.85	1	88	-1.01	0.84	0.9	152	349	5	green	83
157	VISL1_MOUSE	P62761	Visinin-like protein 1		VSNL1	Cy	other	20	22128	5.35	5.01	14	494	100	388	100		157	1924	78 (84)	67	1.59	0.58	0.37	85	1.47	0.7	0.95	93	-1.08	0.83	0.73	62	-1.04	0.53	1	86	-1.04	0.79	1	91	1.01	0.88	0.91	157	617	0	grey	230
162	SYUA_MOUSE	O55042	Alpha-synuclein		SNCA	Cy	other	18	14476.2	5	4.74	7	338	100	284	100		162	1995	75 (84)	24	-1.12	0.17	0.37	74	1.12	0.25	0.78	54	1.25	0.036	0.22	93	1	0.99	1	61	-1.06	0.36	0.95	68	-1.06	0.41	0.76	162	700	3	brown	118
165	NDUB7_MOUSE	Q9CR61	NADH dehydrogenase [ubiquinone] 1 beta subcomplex subunit 7		NDUFB7	Cy	enzyme	16	16320.2	9.4	8.35	12	506	100	411	100		165	2041	75 (84)	48	1.12	0.36	0.37	69	-1.14	0.19	0.71	63	-1.27	0.052	0.25	43	-1.03	0.39	1	40	1.08	0.14	0.83	47	1.11	0.14	0.57	165	581	1	turquoise	157
166	SODC_MOUSE	P08228	Superoxide dismutase [Cu-Zn]		SOD1	Cy	enzyme	16	15932.8	6.85	6.02	6	337	100	298	100		166	2094	84 (84)	51	1.14	0.41	0.37	57	-1.18	0.12	0.61	47	-1.35	0.023	0.18	10	-1.13	0.091	1	51	1.11	0.27	0.95	15	1.25	0.014	0.34	166	308	1	turquoise	157
168	PEA15_MOUSE	Q62048	Astrocytic phosphoprotein PEA-15		PEA15	Cy	transporter	15	15044.8	5.2	4.94	8	575	100	508	100		168	2154	72 (84)	19	-1.11	0.14	0.37	19	-1.24	0.0021	0.1	75	-1.12	0.12	0.38	8	-1.11	0.059	1	42	-1.1	0.16	0.88	90	1.01	0.88	0.91	168	52	2	blue	120
169	FIS1_MOUSE	Q9CQ92	Mitochondrial fission 1 protein		FIS1	Cy	other	13	16998	10	8.56	8	213	100	168	100		169	2184	69 (84)	10	1.17	0.063	0.37	91	-1.01	0.85	0.97	51	-1.18	0.031	0.21	84	-1.01	0.89	1	22	1.19	0.035	0.53	39	1.21	0.09	0.52	169	1048	0	grey	230
171	HBB1_MOUSE	P02088	Hemoglobin subunit beta-1	D	HBB	Cy	transporter	11	15830.2	7.6	7.12	7	147	100	97	100		171	2308	81 (84)	11	-1.09	0.064	0.37	84	-1.02	0.62	0.93	58	1.07	0.047	0.25	35	1.07	0.3	1	8	-1.27	0.00046	0.083	8	-1.35	0.002	0.15	171	741	3	brown	118
172	LTOR2_MOUSE	Q9JHS3	Ragulator complex protein LAMTOR2		LAMTOR2	Cy	other	10	13471.8	5.55	5.3	6	171	100	124	100		172	2322	84 (84)	25	1.15	0.18	0.37	36	-1.18	0.042	0.44	1	-1.35	5.5e-05	0.044	29	-1.06	0.25	1	81	-1.03	0.7	0.99	77	1.03	0.54	0.81	172	112	1	turquoise	157
174	GBG4_MOUSE	P50153	Guanine nucleotide-binding protein G(I)/G(S)/G(O) subunit gamma-4		GNG4	PM	enzyme	10	8399.2	5.75	6.56	3	250	100	235	100	PTM?	174	2326	75 (84)	57	1.2	0.48	0.37	58	-1.49	0.12	0.61	60	-1.79	0.048	0.25	91	1.03	0.97	1	79	-1.12	0.65	0.99	81	-1.15	0.69	0.87	174	470	1	turquoise	157
176	HBA_MOUSE	P01942	Hemoglobin subunit alpha		HBA1/HBA2	Cy	transporter	10	15075.8	9.2	7.96	5	274	100	242	100		176	2341	72 (84)	72	-1.07	0.62	0.37	42	-1.3	0.056	0.49	80	-1.22	0.17	0.41	82	1.03	0.83	1	21	-1.23	0.035	0.53	20	-1.26	0.022	0.35	176	294	1	turquoise	157
177	HBB1_MOUSE	P02088	Hemoglobin subunit beta-1	D	HBB	Cy	transporter	11	15830.2	8.4	7.12	8	523	100	459	100	String with 95, 96, 176	177	2344	78 (84)	59	-1.03	0.49	0.37	89	-1.01	0.8	0.96	91	1.01	0.77	0.72	21	1.09	0.2	1	59	-1.07	0.33	0.95	46	-1.16	0.12	0.55	177	776	4	yellow	102
178	CH10_MOUSE	Q64433	10 kDa heat shock protein, mitochondrial		HSPE1	Cy	enzyme	10	10955.9	7.85	7.93	7	250	100	193	100	PTM? String with 95, 177	178	2351	72 (84)	79	1.02	0.75	0.37	79	-1.06	0.34	0.82	79	-1.08	0.16	0.41	20	1.1	0.18	1	23	-1.12	0.049	0.61	11	-1.24	0.005	0.22	178	512	1	turquoise	157
[truncated: 9 more columns]

## Sheet: README
Supplementary Table S1. Mass spectrometry identification and semi-quantitative ratios for 93 differentially expressed protein spots.
"Neurobiological signatures of alcohol dependence revealed by protein profiling"
Gorini et al, 2013
PLOS ONE
The spots of interest were detected based on the in-gel analysis and spot picking design by DeCyder software. MALDI-TOF MS and TOF/TOF tandem MS/MS were performed and resulting peptide mass and the associated fragmentation spectra were submitted to MASCOT search engine. Candidates with either protein score C.I. % or Ion C.I. % greater than 95 were considered significant. The best matches were sel…
