# Supplementary material for: Neurobiological Signatures of Alcohol Dependence Revealed by Protein Profiling
Source: PLoS One. 2013 Dec 16;8(12):e82656. doi: 10.1371/journal.pone.0082656 (PMC3865151; doi:10.1371/journal.pone.0082656)
Supplement: Table S2 — Tab 1. IPA analysis of differentially expressed proteins. IPA summary for differentially expressed proteins across multiple comparisons. A-C, G, I, cortex; D-F, H, J, midbrain. A, E: CIE-2BC vs. Air-2BC; B, E: CIE-2BC vs. Naïve; C, F: Air-2BC vs. Naïve. G, H: CIE-2BC / Air-2BC minus CIE-2BC / Naïve; I, J: CIE-2BC / Naïve minus Air-2BC / Naïve. Proteins used for the analysis were selected from cortex and midbrain based on fold change ≥5% or ≤-5% and p<0.2, excluding duplicates due to isoforms. The following data are reported: top networks, top biological functions, top canonical pathways, and biological functions, listed with their respective scores, p-values, and number of molecules involved. For the top canonical pathways, ratios provided represent the number of genes from the dataset that map to the pathway divided by the number of all known genes ascribed to the pathway. Tab 2. DAVID functional analysis of differentially expressed proteins. Top functional annotations for differentially expressed proteins across multiple comparisons. A-C, cortex; D-F, midbrain. A, D: CIE-2BC vs. Air-2BC; B, E: CIE-2BC vs. Naïve; C, F: Air-2BC vs. Naïve. Proteins used for the analysis were selected from cortex and midbrain based on fold change ≥5% or ≤-5% and p<0.2, excluding duplicates due to isoforms. (XLS) [file pone.0082656.s002.xls]

## Sheet: README
Supplementary Table S2. IPA Pathway analysis.
"Neurobiological signatures of alcohol dependence revealed by protein profiling"
Gorini et al, 2013
PLOS ONE
Tab 1. IPA analysis of differentially expressed proteins. IPA summary for differentially expressed proteins across multiple comparisons. A-C, G, I, cortex; D-F, H, J, midbrain. A, E: CIE-2BC vs. Air-2BC; B, E: CIE-2BC vs. Naïve; C, F: Air-2BC vs. Naïve. G, H: CIE-2BC / Air-2BC minus CIE-2BC / Naïve; I, J: CIE-2BC / Naïve minus Air-2BC / Naïve. Proteins used for the analysis were selected from cor…
Tab 2. DAVID functional analysis of differentially expressed proteins. Top functional annotations for differentially expressed proteins across multiple comparisons. A-C, cortex; D-F, midbrain. A, D: CIE-2BC vs. Air-2BC; B, E: CIE-2BC vs. Naïve; C, F: Air-2BC vs. Naïve. Proteins used for the analysis were selected from cortex and midbrain based on fold change ≥5% or ≤-5% and p<0.2, excluding dupli…
Tab 3. Comparison between IPA analyses for CIE-2BC vs. Air-2BC in Cortex and Midbrain.

## Sheet: 1. IPA
A.	CIE-2BC / Air-2BC			CORTEX			B.	CIE-2BC / Naïve			CORTEX			C.	Air-2BC / Naïve			CORTEX			D.	CIE-2BC / Air-2BC			MIDBRAIN			E.	CIE-2BC / Naïve			MIDBRAIN			F.	Air-2BC / Naïve			MIDBRAIN			G.	CIE-2BC / Air-2BC MINUS CIE-2BC / Naïve				CORTEX		H.
Top Networks							Top Networks							Top Networks							Top Networks							Top Networks							Top Networks							Top Networks							Top Networks
ID	Associated Network Functions				Score		ID	Associated Network Functions				Score		ID	Associated Network Functions				Score		ID	Associated Network Functions				Score		ID	Associated Network Functions				Score		ID	Associated Network Functions				Score		ID	Associated Network Functions				Score		ID
1	Cellular Assembly and Organization, Cellular Movement, Nervous System Development and Function				37		1	Free Radical Scavenging, Small Molecule Biochemistry, Cell Death and Survival				55		1	Cellular Assembly and Organization, Cellular Function and Maintenance, Nucleic Acid Metabolism				57		1	Molecular Transport, Cell Morphology, Hematological System Development and Function				36		1	Hematological Disease, Organ Morphology, Post-Translational Modification				48		1	Hematological Disease, Organ Morphology, Cell Cycle				55		1	Cell Death and Survival, Cellular Assembly and Organization, Cellular Compromise				20		1
2	Cell Cycle, Cellular Movement, Cell Morphology				16		2	Cellular Function and Maintenance, Gastrointestinal Disease, Hepatic System Disease				43		2	Drug Metabolism, Protein Synthesis, Cancer				42		2	Gene Expression, Energy Production, Molecular Transport				6		2	Cellular Function and Maintenance, Cell Morphology, Cellular Compromise				19		2	Cellular Function and Maintenance, Vitamin and Mineral Metabolism, Cell Morphology				31
							3	Hematological Disease, Immunological Disease, Inflammatory Disease				29		3	Cell Cycle, Cellular Assembly and Organization, Cellular Compromise				28									3	Cardiac Stress Response, Cellular Compromise, Digestive System Development and Function				13		3	Cellular Movement, Nervous System Development and Function, Cell-To-Cell Signaling and Interaction				13
														4	Developmental Disorder, Gastrointestinal Disease, Hematological Disease				14
Top Bio Functions							Top Bio Functions							Top Bio Functions							Top Bio Functions							Top Bio Functions							Top Bio Functions							Top Bio Functions							Top Bio Functions
Diseases and Disorders							Diseases and Disorders							Diseases and Disorders							Diseases and Disorders							Diseases and Disorders							Diseases and Disorders							Diseases and Disorders							Diseases and Disorders
Name				p-value	# Molecules		Name				p-value	# Molecules		Name				p-value	# Molecules		Name				p-value	# Molecules		Name				p-value	# Molecules		Name				p-value	# Molecules		Name				p-value	# Molecules		Name
Dermatological Diseases and Conditions				5.78E-04 - 4.50E-02	7		Neurological Disease				7.43E-07 - 3.20E-02	27		Neurological Disease				3.33E-08 - 2.08E-02	29		Developmental Disorder				7.72E-05 - 3.40E-02	6		Hematological Disease				4.66E-06 - 4.92E-02	11		Neurological Disease				4.56E-06 - 4.84E-02	21		Developmental Disorder				4.19E-04 - 6.27E-3	2		Cancer
Immunological Disease				5.78E-04 - 3.98E-02	10		Hematological Disease				1.28E-05 - 3.20E-02	14		Skeletal and Muscular Disorders				1.01E-06 - 2.08E-02	20		Hematological Disease				7.72E-05 - 3.05E-02	6		Neurological Disease				2.16E-05 - 4.00E-02	17		Developmental Disorder				5.17E-06 - 2.14E-02	7		Hereditary Disorder				4.19E-04 - 1.08E-2	2		Developmental Disorder
Inflammatory Disease				5.78E-04 - 4.50E-02	8		Skeletal and Muscular Disorders				1.59E-05 - 2.15E-02	18		Hematological Disease				1.73E-05 - 2.08E-02	14		Cancer				8.05E-05 - 4.64E-02	14		Dermatological Diseases and Conditions				2.93E-05 - 4.71E-02	13		Hematological Disease				5.17E-06 - 4.24E-02	13		Neurological Disease				4.19E-04 - 3.75E-2	3		Gastrointestinal Disease
Neurological Disease				9.93E-04 - 4.80E-02	11		Dermatological Diseases and Conditions				1.78E-05 - 3.20E-02	11		Organismal Injury and Abnormalities				1.73E-05 - 2.08E-02	11		Connective Tissue Disorders				1.34E-04 - 3.15E-02	5		Inflammatory Disease				2.93E-05 - 4.71E-02	15		Skeletal and Muscular Disorders				3.94E-05 - 4.84E-02	16		Ophthalmic Disease				4.19E-04 - 1.13E-2	2		Hematological Disease
Psychological Disorders				9.93E-04 - 4.80E-02	7		Inflammatory Disease				1.78E-05 - 2.85E-02	16		Cancer				3.24E-05 - 1.86E-02	38		Hereditary Disorder				1.34E-04 - 2.65E-02	9		Cancer				1.57E-04 - 4.92E-02	22		Cancer				2.03E-04 - 4.76E-02	27		Organismal Injury and Abnormalities				4.19E-04 - 3.67E-2	2		Hepatic System Disease
Molecular and Cellular Functions							Molecular and Cellular Functions							Molecular and Cellular Functions							Molecular and Cellular Functions							Molecular and Cellular Functions							Molecular and Cellular Functions							Molecular and Cellular Functions							Molecular and Cellular Functions
Name				p-value	# Molecules		Name				p-value	# Molecules		Name				p-value	# Molecules		Name				p-value	# Molecules		Name				p-value	# Molecules		Name				p-value	# Molecules		Name				p-value	# Molecules		Name
Cellular Assembly and Organization				7.46E-09 - 4.63E-02	10		Protein Synthesis				1.42E-08 - 3.20E-02	16		Protein Synthesis				7.26E-08 - 8.72E-03	14		Cellular Assembly and Organization				3.64E-06 - 4.24E-02	7		Protein Synthesis				3.17E-07 - 4.71E-02	13		Drug Metabolism				3.94E-06 - 4.76E-02	9		Cellular Assembly and Organization				4.21E-06 - 2.98E-2	4		Free Radical Scavenging
Cellular Movement				7.46E-09 - 4.90E-02	10		Drug Metabolism				3.04E-07 - 3.20E-02	9		Cellular Assembly and Organization				2.03E-07 - 2.08E-02	25		Cellular Movement				2.04E-05 - 3.95E-02	7		Cellular Assembly and Organization				6.60E-07 - 4.71E-02	15		Protein Synthesis				3.94E-06 - 4.47E-02	13		Cellular Function and Maintenance				4.21E-06 - 4.60E-2	4		Cell-To-Cell Signaling and Interaction
Cellular Function and Maintenance				1.46E-08 - 4.63E-02	10		Free Radical Scavenging				1.82E-06 - 2.85E-02	9		Cellular Function and Maintenance				2.03E-07 - 2.08E-02	27		Free Radical Scavenging				1.26E-04 - 3.45E-02	5		Cellular Function and Maintenance				6.60E-07 - 4.50E-02	19		Energy Production				7.15E-06 - 4.30E-02	10		Cellular Movement				3.46E-05 - 1.33E-2	3		Cellular Assembly and Organization
Cell Morphology				1.14E-04 - 4.37E-02	10		Small Molecule Biochemistry				1.82E-06 - 3.20E-02	25		Drug Metabolism				6.47E-07 - 9.92E-03	10		Protein Synthesis				1.33E-04 - 4.74E-02	6		Post-Translational Modification				3.44E-06 - 1.74E-02	5		Nucleic Acid Metabolism				7.15E-06 - 4.30E-02	11		Cell Death and Survival				1.41E-04 - 3.75E-2	5		Cellular Compromise
Post-Translational Modification				1.57E-04 - 4.83E-02	4		Nucleic Acid Metabolism				5.15E-06 - 2.85E-02	12		Nucleic Acid Metabolism				1.21E-06 - 2.08E-02	14		Cellular Function and Maintenance				2.07E-04 - 4.84E-02	8		Protein Folding				3.44E-06 - 3.44E-06	3		Small Molecule Biochemistry				7.15E-06 - 4.76E-02	21		Cell Cycle				4.19E-04 - 2.09E-3	1		Cell Death and Survival
Physiological System Development and Function							Physiological System Development and Function							Physiological System Development and Function							Physiological System Development and Function							Physiological System Development and Function							Physiological System Development and Function							Physiological System Development and Function							Physiological System Development and Function
Name				p-value	# Molecules		Name				p-value	# Molecules		Name				p-value	# Molecules		Name				p-value	# Molecules		Name				p-value	# Molecules		Name				p-value	# Molecules		Name				p-value	# Molecules		Name
Nervous System Development and Function				7.46E-09 - 4.63E-02	7		Organ Morphology				1.28E-05 - 2.85E-02	9		Nervous System Development and Function				1.59E-06 - 2.08E-02	22		Nervous System Development and Function				2.04E-05 - 4.34E-02	6		Organ Morphology				4.66E-06 - 4.71E-02	6		Organ Morphology				7.15E-06 - 4.50E-02	9		Nervous System Development and Function				3.46E-05 - 4.84E-2	3		Nervous System Development and Function
Behavior				1.35E-03 - 3.43E-02	3		Nervous System Development and Function				3.35E-05 - 3.20E-02	19		Organ Morphology				1.73E-05 - 2.08E-02	10		Organismal Survival				1.19E-04 - 7.62E-03	7		Nervous System Development and Function				1.24E-05 - 4.71E-02	12		Behavior				1.49E-04 - 3.46E-02	5		Behavior				4.19E-04 - 4.19E-4	1		Organismal Functions
Embryonic Development				1.35E-03 - 4.63E-02	6		Behavior				2.65E-04 - 2.85E-02	5		Behavior				3.58E-04 - 1.25E-02	4		Cardiovascular System Development and Function				1.03E-03 - 4.05E-02	2		Behavior				9.71E-05 - 9.71E-05	2		Nervous System Development and Function				3.50E-04 - 4.97E-02	15		Hair and Skin Development and Function				4.19E-04 - 4.19E-4	1		Tissue Development
Hair and Skin Development and Function				1.35E-03 - 4.05E-03	2		Tissue Development				4.53E-04 - 2.50E-02	12		Tissue Development				6.10E-04 - 2.08E-02	13		Embryonic Development				1.03E-03 - 3.55E-02	8		Embryonic Development				2.19E-03 - 4.71E-02	8		Hematological System Development and Function				4.64E-04 - 4.76E-02	5		Tissue Development				8.38E-04 - 1.50E-2	2		Tissue Morphology
Organ Development				1.35E-03 - 4.63E-02	4		Tissue Morphology				6.89E-04 - 3.00E-02	13		Tissue Morphology				9.10E-04 - 2.08E-02	11		Organ Development				1.03E-03 - 3.55E-02	4		Hair and Skin Development and Function				2.19E-03 - 1.94E-02	4		Organismal Survival				8.37E-04 - 8.37E-04	2		Organ Morphology				1.26E-03 - 1.13E-2	1		Cardiovascular System Development and Function
Top Canonical Pathways							Top Canonical Pathways							Top Canonical Pathways							Top Canonical Pathways							Top Canonical Pathways							Top Canonical Pathways							Top Canonical Pathways							Top Canonical Pathways
Name			p-value	Ratio			Name			p-value	Ratio			Name			p-value	Ratio			Name			p-value	Ratio			Name			p-value	Ratio			Name			p-value	Ratio			Name			p-value	Ratio			Name
Clathrin-mediated Endocytosis Signaling			9.97e-05	4/196	(0.02)		Gluconeogenesis I			2.56e-08	5/49	(0.102)		Gluconeogenesis I			5.48e-08	5/49	(0.102)		Gluconeogenesis I			0.000295	2/49	(0.041)		Remodeling of Epithelial Adherens Junctions			1.41e-05	4/68	(0.059)		Gluconeogenesis I			5.62e-07	4/49	(0.082)		Mitochondrial Dysfunction			0.00174	2/174	(0.011)		Ephrin B Signaling
Huntington's Disease Signaling			0.000194	4/240	(0.017)		Glycolysis I			3.16e-08	5/43	(0.116)		Glycolysis I			6.76e-08	5/43	(0.116)		Glycolysis I			0.000319	2/43	(0.047)		Glycolysis I			2.41e-05	3/43	(0.07)		Glycolysis I			6.63e-07	4/43	(0.093)		Clathrin-mediated Endocytosis Signaling			0.00255	2/196	(0.01)		Trehalose Degradation II (Trehalase)
Aldosterone Signaling in Epithelial Cells			0.00108	3/168	(0.018)		Mitochondrial Dysfunction			9.17e-06	6/174	(0.034)		Mitochondrial Dysfunction			9.36e-08	8/174	(0.046)		Clathrin-mediated Endocytosis Signaling			0.000832	3/196	(0.015)		Clathrin-mediated Endocytosis Signaling			4.79e-05	5/196	(0.026)		Remodeling of Epithelial Adherens Junctions			3.33e-05	4/68	(0.059)		Huntington's Disease Signaling			0.00366	2/240	(0.008)		Superoxide Radicals Degradation
GM-CSF Signaling			0.00324	2/68	(0.029)		Androgen Signaling			4.88e-05	5/144	(0.035)		Ephrin B Signaling			1.33e-05	5/81	(0.062)		GM-CSF Signaling			0.00188	2/68	(0.029)		Protein Ubiquitination Pathway			0.000217	5/268	(0.019)		NRF2-mediated Oxidative Stress Response			0.00139	4/192	(0.021)		Parkinson's Signaling			0.00668	1/16	(0.062)		Rapoport-Luebering Glycolytic Shunt
Signaling by Rho Family GTPases			0.00346	3/253	(0.012)		Ephrin B Signaling			0.000137	4/81	(0.049)		Huntington's Disease Signaling			3.62e-05	7/240	(0.029)		Remodeling of Epithelial Adherens Junctions			0.00218	2/68	(0.029)		Aldosterone Signaling in Epithelial Cells			0.000326	4/168	(0.024)		Clathrin-mediated Endocytosis Signaling			0.00153	4/196	(0.02)		Mechanisms of Viral Exit from Host Cells			0.0166	1/45	(0.022)		Thymine Degradation
Bio Functions							Bio Functions							Bio Functions							Bio Functions							Bio Functions							Bio Functions							Bio Functions							Bio Functions
Function Annotation			p-value	Molecules	# Molecules		Function Annotation			p-value	Molecules	# Molecules		Function Annotation			p-value	Molecules	# Molecules		Function Annotation			p-value	Molecules	# Molecules		Function Annotation			p-value	Molecules	# Molecules		Function Annotation			p-value	Molecules	# Molecules		Function Annotation			p-value	Molecules	# Molecules		Function Annotation
transport of synaptic vesicles			7.46e-09	DNM1, DPYSL2, HSPA8, PPP3CA, SNCA	5		polymerization of protein			1.42e-08	ALAD, ALDH5A1, ALDOC, ANXA5, DNM1L, DPYSL3, HBA1/HBA2, HBB, NEFL, NME2, SEPT7	11		disorder of basal ganglia			3.33e-08	CKB, DPYSL3, FKBP4, FLOT1, GNAO1, GSTP1, HSP90AA1, HSPA8, MDH1, NEFL, PEBP1, PPP3CA, SEPT5, SNCA, SOD1, SYN2, TUBB4A, UQCRC1	18		transport of vesicles			3.64e-06	DNM1, DPYSL2, PPP3CA, SOD1	4		polymerization of protein			3.17e-07	ALAD, ALDOC, ANXA5, DNM1L, DPYSL3, HBA1/HBA2, HBB, SEPT7	8		metabolism of glutathione			3.94e-06	GSR, GSTP1, HBB, SOD1	4		localization of mitochondria			4.21e-06	FIS1, SNCA	2		production of reactive oxygen species
endocytosis of synaptic vesicles			1.46e-08	DNM1, HSPA8, PPP3CA, SNCA	4		metabolism of glutathione			3.04e-07	ALDH5A1, GSR, GSTP1, HBB, SOD1	5		polymerization of protein			7.26e-08	ALAD, ALDH5A1, ALDOC, ANXA5, DNM1L, DPYSL3, HBA1/HBA2, HBB, NEFL, NME2, SEPT7	11		transport of synaptic vesicles			2.04e-05	DNM1, DPYSL2, PPP3CA	3		endocytosis of vesicles			6.6e-07	DNM1, DNM1L, HSPA8, PPP3CA	4		disorder of basal ganglia			4.56e-06	CKB, DPYSL3, FLOT1, GSTP1, HSPA8, MDH1, PEBP1, SEPT5, SGTA, SOD1, SYN2, TUBB4A	12		endocytosis of synaptic vesicles			3.46e-05	HSPA8, SNCA	2		disruption of cell-cell contacts
endocytosis			2.76e-05	DNM1, GNB2L1, HSPA8, PPP3CA, SNCA	5		disorder of basal ganglia			7.43e-07	CKB, DPYSL3, FKBP4, FLOT1, GNAO1, GSTP1, HSP90AA1, MDH1, NEFL, PPP3CA, SEPT5, SOD1, SYN2, TUBB4A, UQCRC1	15		endocytosis of vesicles			2.03e-07	DNM1, DNM1L, HSPA8, PPP3CA, SNCA	5		congenital hemolytic anemia			7.72e-05	HBB, HK1	2		refolding of protein			3.44e-06	HSP90AA1, HSPA8, HSPD1	3		congenital hemolytic anemia			5.17e-06	HBA1/HBA2, HBB, HK1	3		organization of mitochondria			0.000116	FIS1, SNCA	2		cell viability of pheochromocytoma cell lines
localization of mitochondria			4.86e-05	FIS1, SNCA	2		degradation of hydrogen peroxide			1.82e-06	HBA1/HBA2, HBB, PRDX5, SOD1	4		Movement Disorders			6.37e-07	ALDH5A1, CKB, DPYSL3, FKBP4, FLOT1, GNAO1, GSTP1, HSP90AA1, HSPA8, MDH1, NEFL, PEBP1, PPP3CA, SEPT5, SNCA, SOD1, SYN2, TUBB4A, UQCRC1	19		carcinoma			8.05e-05	ACTG1, ALDOC, DPYSL2, GNB2L1, HBB, HNRNPK, HSPE1, PEA15, PGAM1, PPP3CA, SOD1	11		Heinz body anemia			4.66e-06	HBA1/HBA2, HBB	2		metabolism of peptide			6.72e-06	GSR, GSTP1, HBB, SOD1, THOP1	5		apoptosis of cervical cancer cell lines			0.000141	HNRNPK, PCBP2, SNCA	3		glycolysis of cells
enlargement of cells			0.000114	FIS1, PPP3CA	2		metabolism of nucleoside triphosphate			5.15e-06	ACLY, Atp5h, DNM1L, HSP90AA1, HSPD1, NME2, SOD1	7		metabolism of glutathione			6.47e-07	ALDH5A1, GSR, GSTP1, HBB, SOD1	5		delay in organismal death			0.000119	HSPE1, SOD1	2		conversion of anterior tibial muscle			4.66e-06	HBA1/HBA2, HBB	2		Heinz body anemia			7.15e-06	HBA1/HBA2, HBB	2		binding of synaptic vesicles			0.000419	SNCA	1		expression of protein
refolding of protein			0.000157	HSPA8, HSPD1	2		Movement Disorders			6.73e-06	ALDH5A1, CKB, DPYSL3, FKBP4, FLOT1, GNAO1, GSTP1, HSP90AA1, MDH1, NEFL, PPP3CA, SEPT5, SOD1, SYN2, TUBB4A, UQCRC1	16		neuromuscular disease			1.01e-06	CKB, DPYSL3, FKBP4, FLOT1, GNAO1, GSTP1, HSP90AA1, HSPA8, MDH1, NEFL, PEBP1, PPP3CA, SEPT5, SNCA, SOD1, SYN2, UQCRC1	17		metabolism of reactive oxygen species			0.000126	GNB2L1, HBB, HK1, HNRNPK, SOD1	5		recovery of ATP			4.66e-06	HSPD1, HSPE1	2		biosynthesis of pyridoxal phosphate			7.15e-06	PDXK, PNPO	2		development of fibrillar inclusions			0.000419	SNCA	1		activation of ventral root
apoptosis of tumor cell lines			0.000239	DNM1, GNB2L1, HNRNPK, HSPA8, HSPD1, PCBP2, PEA15, SNCA	8		oligomerization of protein			1.02e-05	ALAD, ANXA5, DPYSL3, HBA1/HBA2, HBB, NME2, SEPT7	7		metabolism of nucleoside triphosphate			1.21e-06	ACLY, Atp5h, DNM1L, HSP90AA1, HSPA8, HSPD1, NME2, SOD1	8		metabolism of peptide			0.000133	HBB, SOD1, THOP1	3		oligomerization of protein			5.75e-06	ALAD, ANXA5, DPYSL3, HBA1/HBA2, HBB, SEPT7	6		conversion of anterior tibial muscle			7.15e-06	HBA1/HBA2, HBB	2		disruption of fibrils			0.000419	SNCA	1		autosomal dominant familial amyotrophic lateral sclerosis
excitatory postsynaptic potential			0.00042	DNM1, PPP3CA, SNCA	3		Heinz body anemia			1.28e-05	HBA1/HBA2, HBB	2		endocytosis of synaptic vesicles			1.59e-06	DNM1, HSPA8, PPP3CA, SNCA	4		Marfan's syndrome			0.000134	ALDOC, HBB	2		endocytosis of synaptic vesicles			1.24e-05	DNM1, HSPA8, PPP3CA	3		recovery of ATP			7.15e-06	HSPD1, HSPE1	2		disruption of vesicle aggregates			0.000419	SNCA	1		blebbing of neuroblastoma cell lines
fission			0.000513	DNM1, FIS1	2		biosynthesis of pyridoxal phosphate			1.28e-05	PDXK, PNPO	2		transport of synaptic vesicles			2.71e-06	DNM1, DPYSL2, HSPA8, PPP3CA, SNCA	5		endocytosis of synaptic vesicles			0.000207	DNM1, PPP3CA	2		volume of mitochondria			1.4e-05	DNM1L, FIS1	2		hemolytic anemia			2.02e-05	GSR, HBA1/HBA2, HBB, HK1	4		formation of Lewy neurites			0.000419	SNCA	1		breakdown of hydrogen peroxide
atopic dermatitis			0.000578	DPYSL2, FLOT1, HBB, PPP3CA	4		conversion of anterior tibial muscle			1.28e-05	HBA1/HBA2, HBB	2		degradation of hydrogen peroxide			3.31e-06	HBA1/HBA2, HBB, PRDX5, SOD1	4		disruption of cell-cell contacts			0.000271	GNB2L1, SOD1	2		fission			2.14e-05	DNM1, DNM1L, FIS1	3		volume of mitochondria			2.14e-05	DNM1L, FIS1	2		production of cytoplasmic aggregates			0.000419	SNCA	1		cytotoxicity of motor neurons
cell death of brain			0.000697	HSPD1, PEA15, PPP3CA, SNCA	4		neuromuscular disease			1.59e-05	CKB, DPYSL3, FKBP4, FLOT1, GNAO1, GSTP1, HSP90AA1, MDH1, NEFL, PPP3CA, SEPT5, SOD1, SYN2, UQCRC1	14		localization of mitochondria			3.87e-06	DNM1L, FIS1, SNCA	3		degradation of hydrogen peroxide			0.000295	HBB, SOD1	2		disorder of basal ganglia			2.16e-05	DPYSL3, FKBP4, FLOT1, GSTP1, HSP90AA1, HSPA8, PPP3CA, SEPT5, SGTA, TUBB4A	10		Parkinson's disease			3.94e-05	FLOT1, GSTP1, MDH1, PEBP1, SOD1, SYN2	6		quantity of dense core granules			0.000419	SNCA	1		damage of RPE cells
secretion of L-glutamic acid			0.000741	DPYSL2, SNCA	2		Dermatitis			1.78e-05	ANXA5, DPYSL2, ENO1, FKBP4, FLOT1, GSTP1, HBB, PPP3CA, TUBB4A	9		transport of vesicles			5.53e-06	DNM1, DPYSL2, HSPA8, PPP3CA, SNCA, SOD1	6		dominant disease			0.000373	ACTG1, ALDOC, HBB, SOD1	4		Dermatitis			2.93e-05	ANXA5, FKBP4, FLOT1, GSTP1, HBB, PPP3CA, TUBB4A	7		degradation of hydrogen peroxide			4.06e-05	HBA1/HBA2, HBB, SOD1	3		replenishment of synaptic vesicles			0.000419	SNCA	1		degeneration of vacuolar mitochondria
cell viability of pheochromocytoma cell lines			0.000844	GNB2L1, SNCA	2		mass of brain			3.35e-05	CKB, PPP3CA, SYN2, TKT	4		Heinz body anemia			1.73e-05	HBA1/HBA2, HBB	2		production of reactive oxygen species			0.000415	GNB2L1, HK1, HNRNPK, SOD1	4		fission of peroxisomes			4.64e-05	DNM1L, FIS1	2		fission			4.06e-05	DNM1, DNM1L, FIS1	3		mineralization of bone cancer cell lines			0.000419	SNCA	1		denervation of diaphragm
disruption of filaments			0.000844	SEPT7, SNCA	2		onset of cell death of neurons			3.83e-05	NEFL, SOD1	2		biosynthesis of pyridoxal phosphate			1.73e-05	PDXK, PNPO	2		digestive organ tumor			0.000484	ACTG1, DPYSL2, GNB2L1, HNRNPK, HSPE1, PGAM1, PPP3CA, SOD1	8		transport of oxygen			4.64e-05	HBA1/HBA2, HBB	2		metabolism of reactive oxygen species			5.98e-05	DNM1L, GNB2L1, Gsta4, HBA1/HBA2, HBB, HK1, HNRNPK, SOD1	8		neurodegeneration of nigrostriatal dopamine system neuron			0.000419	SNCA	1		development of peripherin inclusion
Alzheimer's disease			0.000993	DPYSL2, FIS1, GNB2L1, HSPD1, SNCA	5		modification of reactive oxygen species			4.14e-05	Gsta4, PRDX5, SOD1	3		conversion of anterior tibial muscle			1.73e-05	HBA1/HBA2, HBB	2		cell viability of pheochromocytoma cell lines			0.000485	GNB2L1, SOD1	2		metabolism of nucleoside triphosphate			5.44e-05	ACLY, DNM1L, HSP90AA1, HSPA8, HSPD1	5		fission of peroxisomes			7.11e-05	DNM1L, FIS1	2		punishment learning			0.000419	SNCA	1		disruption of neuromuscular junctions
quantity of synaptic vesicles			0.00107	DNM1, SNCA	2		catabolism of hydrogen peroxide			5.65e-05	HBA1/HBA2, HBB, PRDX5	3		degeneration of substantia nigra			1.73e-05	SEPT5, SNCA	2		Cancer			0.000546	ACTG1, ALDOC, DPYSL2, GNB2L1, HBB, HNRNPK, HSPE1, PEA15, PGAM1, PNPO, PPP3CA, SOD1	12		running			9.71e-05	HBA1/HBA2, HBB	2		transport of oxygen			7.11e-05	HBA1/HBA2, HBB	2		reward learning			0.000419	SNCA	1		formation of supernumerary axons
dominant disease			0.00112	ACTG1, HBB, HSPD1, SNCA	4		formation of intermediate filament inclusions			7.63e-05	NEFL, SOD1	2		recovery of ATP			1.73e-05	HSPD1, HSPE1	2		cell death of kidney cells			0.000546	HK1, PEA15, PPP3CA, SOD1	4		localization of mitochondria			0.000129	DNM1L, FIS1	2		neuromuscular disease			8.13e-05	CKB, DPYSL3, FLOT1, GSTP1, HSPA8, MDH1, PEBP1, SEPT5, SGTA, SOD1, SYN2	11		mitochondrial fission of epithelial cell lines			0.000419	FIS1	1		growth of colonocytes
organization of mitochondria			0.00132	FIS1, SNCA	2		atopic dermatitis			8.35e-05	ANXA5, DPYSL2, ENO1, FKBP4, FLOT1, HBB, PPP3CA	7		refolding of protein			2.47e-05	HSP90AA1, HSPA8, HSPD1	3		Hepatitis			0.000618	PPP3CA, SOD1, THOP1	3		epithelial neoplasia			0.000157	ACLY, ACTG1, ALAD, ALDOC, ANXA5, FSCN1, Gsta4, GSTP1, HBA1/HBA2, HBB, HSP90AA1, HSPA8, HSPD1, HSPE1, NDUFB7, PEA15, PPP3CA, TUBB4A	18		endocytosis of vesicles			8.65e-05	DNM1, DNM1L, HSPA8	3		mitochondrial fission of liver cell lines			0.000419	FIS1	1		induction of axons
Baraitser-Winter syndrome type 2			0.00135	ACTG1	1		Cancer			9.86e-05	ACLY, ALAD, ALDH5A1, ALDOC, ANXA5, CALB2, CAP2, CKB, DNM1L, DPYSL2, ENO1, FSCN1, GNB2L1, GNB4, Gsta4, GSTP1, HBA1/HBA2, HBB, HSP90AA1, HSPD1, MDH1, NDUFB7, NME2, PDXK, PEA15, PGAM1, Pkm, PNPO, PPP3CA, PRDX5, SOD1, TUBB4A	32		apoptosis			2.47e-05	ALDOC, ANXA5, DNM1, DNM1L, ENO1, FIS1, FKBP4, GNAO1, GNB2L1, GSR, GSTP1, HBA1/HBA2, HNRNPK, HSP90AA1, HSPA8, HSPD1, HSPE1, MDH1, NEFL, NME2, PCBP2, PEA15, PEBP1, PPP3CA, PRDX5, SNCA, SOD1, STXBP1	28		colony formation of carcinoma cell lines			0.00065	HNRNPA2B1, PEA15	2		Movement Disorders			0.000278	DPYSL3, FKBP4, FLOT1, GSTP1, HSP90AA1, HSPA8, PPP3CA, SEPT5, SGTA, TUBB4A	10		Movement Disorders			9.48e-05	CKB, DPYSL3, FLOT1, GSTP1, HSPA8, MDH1, PEBP1, SEPT5, SGTA, SOD1, SYN2, TUBB4A	12		cell flattening of liver cell lines			0.000419	FIS1	1		neurodegeneration of ommatidium
Immunodeficiency due to defect in MAPBP-interacting protein			0.00135	LAMTOR2	1		metabolism of nucleic acid component or derivative			0.0001	ACLY, Atp5h, DNM1L, DPYSL2, GPD1L, HSP90AA1, HSPD1, MDH1, NME2, SOD1	10		oligomerization of protein			2.77e-05	ALAD, ANXA5, DPYSL3, HBA1/HBA2, HBB, NME2, SEPT7	7		colony formation of lung cancer cell lines			0.000722	HNRNPA2B1, SOD1	2		carcinoma			0.000291	ACLY, ACTG1, ALDOC, ANXA5, FSCN1, Gsta4, GSTP1, HBA1/HBA2, HBB, HSP90AA1, HSPA8, HSPD1, HSPE1, NDUFB7, PEA15, PPP3CA, TUBB4A	17		running			0.000149	HBA1/HBA2, HBB	2		enlargement of liver cell lines			0.000419	FIS1	1		nodular hyperplasia of liver
Parkinson disease 1			0.00135	SNCA	1		epithelial neoplasia			0.000108	ACLY, ALAD, ALDH5A1, ALDOC, ANXA5, CALB2, CAP2, CKB, DPYSL2, ENO1, FSCN1, GNB2L1, GNB4, Gsta4, GSTP1, HBA1/HBA2, HBB, HSP90AA1, HSPD1, NDUFB7, PDXK, PEA15, PGAM1, PPP3CA, SOD1, TUBB4A	26		cell death			3.12e-05	ACLY, ALDOC, ANXA5, DNM1, DNM1L, DPYSL3, ENO1, FIS1, FKBP4, GNAO1, GNB2L1, GSR, GSTP1, HBA1/HBA2, HBB, HNRNPK, HSP90AA1, HSPA8, HSPD1, HSPE1, MDH1, NEFL, NME2, PCBP2, PEA15, PEBP1, PPP3CA, PRDX5, SNCA, SOD1, STXBP1, UQCRFS1	32		metabolism of glutathione			0.000759	HBB, SOD1	2		enlargement of cells			0.000303	FIS1, PPP3CA	2		metabolism of nucleoside triphosphate			0.000154	Atp5h, DNM1L, HSPA8, HSPD1, SOD1	5		upregulation of dopamine			0.000419	SNCA	1		nonspherocytic hemolytic anemia due to hexokinase deficiency
arrest in endoreduplication of DNA			0.00135	PEA15	1		allergic pulmonary eosinophilia			0.000109	ENO1, Gapdh/LOC100042025, TKT	3		Cancer			3.24e-05	ACLY, ACTG1, ALAD, ALDH5A1, ALDOC, ANXA5, CALB2, CAP2, CKB, DNM1L, DPYSL2, ENO1, FIS1, FSCN1, GNB2L1, GNB4, Gsta4, GSTP1, HBA1/HBA2, HBB, HNRNPK, HSP90AA1, HSPA8, HSPD1, HSPE1, MDH1, NDUFB7, NME2, PDXK, PEA15, PGAM1, Pkm, PNPO, PPP3CA, PRDX5, SOD1, TUBB4A	37		Baraitser-Winter syndrome type 2			0.00103	ACTG1	1		endocytosis			0.000313	ANXA5, DNM1, DNM1L, HSPA8, PPP3CA	5		transport of vesicles			0.000195	DNM1, DPYSL2, HSPA8, SOD1	4		Baraitser-Winter syndrome type 2			0.000419	ACTG1	1		onset of apoptosis of neurons
atrophy of olivary nucleus			0.00135	SNCA	1		size of axons			0.000127	NEFL, SOD1	2		metabolism of purine nucleotide			3.53e-05	ACLY, Atp5h, GPD1L, HSP90AA1, HSPA8, MDH1	6		activation of ventral root			0.00103	SOD1	1		neuromuscular disease			0.00033	DPYSL3, FKBP4, FLOT1, GSTP1, HSP90AA1, HSPA8, PPP3CA, SEPT5, SGTA	9		localization of mitochondria			0.000198	DNM1L, FIS1	2		Parkinson disease 1			0.000419	SNCA	1		peroxidation of superoxide
atrophy of pontine nucleus			0.00135	SNCA	1		transport of oxygen			0.000127	HBA1/HBA2, HBB	2		epithelial neoplasia			3.78e-05	ACLY, ACTG1, ALAD, ALDH5A1, ALDOC, ANXA5, CALB2, CAP2, CKB, DPYSL2, ENO1, FSCN1, GNB2L1, GNB4, Gsta4, GSTP1, HBA1/HBA2, HBB, HNRNPK, HSP90AA1, HSPA8, HSPD1, HSPE1, NDUFB7, PDXK, PEA15, PGAM1, PPP3CA, SOD1, TUBB4A	30		arrest in endoreduplication of DNA			0.00103	PEA15	1		congenital hemolytic anemia			0.000358	HBA1/HBA2, HBB	2		carcinoma			0.000203	ACTG1, ALDOC, CKB, DPYSL2, ENO1, FSCN1, GNB2L1, Gsta4, GSTP1, HBA1/HBA2, HBB, HNRNPK, HSPA8, HSPD1, HSPE1, NDUFB7, PDXK, PGAM1, SOD1, TUBB4A	20		autosomal dominant Parkinson disease 4			0.000419	SNCA	1		pyridoxamine 5-prime-phophate oxidase deficiency seizures
autosomal dominant Parkinson disease 4			0.00135	SNCA	1		metabolism of nucleotide			0.000128	ACLY, Atp5h, DNM1L, GPD1L, HSP90AA1, HSPD1, MDH1, NME2, SOD1	9		metabolism of reactive oxygen species			5.06e-05	DNM1L, GNB2L1, Gsta4, HBA1/HBA2, HBB, HNRNPK, PRDX5, SNCA, SOD1, UQCRFS1	10		atrophy of anterior horn of the spinal cord			0.00103	SOD1	1		quantity of papilloma			0.000358	GSTP1, PEA15	2		breast cancer			0.000214	ALDOC, ENO1, FIS1, FSCN1, GSTP1, HBA1/HBA2, HBB, Pkm, PNPO, SOD1, TUBB4A	11		transport of 25-hydroxy-vitamin D3			0.000419	HSPA8	1		quantity of fibrillar inclusions
autosomal dominant beta thalassemia			0.00135	HBB	1		metabolism of purine nucleotide			0.00019	ACLY, Atp5h, GPD1L, HSP90AA1, MDH1	5		formation of fibrillar inclusions			5.17e-05	SNCA, SOD1	2		autosomal dominant beta thalassemia			0.00103	HBB	1		thalassemia			0.000358	HBA1/HBA2, HBB	2		apoptosis			0.000226	ALDOC, DNM1, DNM1L, ENO1, FIS1, GNB2L1, GSR, GSTP1, HBA1/HBA2, HK1, HNRNPK, HSPA8, HSPD1, HSPE1, MDH1, PCBP2, PEBP1, SOD1, STXBP1	19		uptake of 25-hydroxy-vitamin D3			0.000419	HSPA8	1		stabilization of mice
beta Heinz body anemias			0.00135	HBB	1		antiapoptosis			0.000204	ANXA5, GSTP1, HSPD1, PDXK, PEA15, SOD1	6		onset of cell death of neurons			5.17e-05	NEFL, SOD1	2		autosomal dominant familial amyotrophic lateral sclerosis			0.00103	SOD1	1		Cancer			0.000364	ACLY, ACTG1, ALAD, ALDOC, ANXA5, DNM1L, FIS1, FSCN1, Gsta4, GSTP1, HBA1/HBA2, HBB, HSP90AA1, HSPA8, HSPD1, HSPE1, NDUFB7, PEA15, Pkm, PPP3CA, TUBB4A	21		Cancer			0.000235	ACTG1, ALDOC, CKB, DNM1L, DPYSL2, ENO1, FIS1, FSCN1, GNB2L1, Gsta4, GSTP1, HBA1/HBA2, HBB, HNRNPK, HSPA8, HSPD1, HSPE1, MDH1, NDUFB7, PDXK, PGAM1, Pkm, PNPO, SOD1, TUBB4A	25		atrophy of olivary nucleus			0.000419	SNCA	1		synthesis of pyridoxine
beta thalassemia, dominant inclusion body type			0.00135	HBB	1		endocytosis of vesicles			0.000205	DNM1, DNM1L, PPP3CA	3		production of cellular inclusion bodies			5.17e-05	SNCA, SOD1	2		beta Heinz body anemias			0.00103	HBB	1		atopic dermatitis			0.000411	ANXA5, FKBP4, FLOT1, HBB, PPP3CA	5		killing of cervical cancer cell lines			0.000254	GSTP1, HNRNPK	2		atrophy of pontine nucleus			0.000419	SNCA	1		thickness of bruch membrane tissue
binding of synaptic vesicles			0.00135	SNCA	1		biosynthesis of nucleoside triphosphate			0.000206	DNM1L, HSPD1, NME2, SOD1	4		volume of mitochondria			5.17e-05	DNM1L, FIS1	2		beta thalassemia, dominant inclusion body type			0.00103	HBB	1		mitochondrial fission			0.00048	DNM1L, FIS1	2		mass of brain			0.00035	CKB, SYN2, TKT	3		morphology of mitochondria			0.000605	FIS1, SNCA	2		digestive organ tumor
blebbing of neuroblastoma cell lines			0.00135	DPYSL2	1		accumulation of neurofilaments			0.000265	NEFL, SOD1	2		tauopathy			5.4e-05	ACLY, ALDH5A1, DNM1L, DPYSL2, FIS1, GNB2L1, HSPD1, NEFL, SNCA, SOD1, TUBB4A	11		blebbing of neuroblastoma cell lines			0.00103	DPYSL2	1		follicular adenoma			0.000548	ANXA5, GSTP1	2		carcinoma in lung			0.000371	ALDOC, CKB, ENO1, GNB2L1, GSTP1, HSPD1, TUBB4A	7		formation of protofibrils			0.000838	SNCA	1		activation of motor neurons
cell flattening of liver cell lines			0.00135	FIS1	1		running			0.000265	HBA1/HBA2, HBB	2		Parkinson's disease			5.8e-05	FLOT1, GSTP1, MDH1, PEBP1, SNCA, SOD1, SYN2	7		breakdown of hydrogen peroxide			0.00103	SOD1	1		joining of lipid			0.000548	ANXA5, GSTP1	2		production of reactive oxygen species			0.000387	DNM1L, GNB2L1, Gsta4, HK1, HNRNPK, SOD1	6		quantity of perikaryon			0.000838	SNCA	1		atrophy of anterior horn of the spinal cord
colony formation of stromal cells			0.00135	PPP3CA	1		carcinoma			0.000366	ACLY, ALDH5A1, ALDOC, ANXA5, CALB2, CAP2, CKB, DPYSL2, ENO1, FSCN1, GNB2L1, Gsta4, GSTP1, HBA1/HBA2, HBB, HSP90AA1, HSPD1, NDUFB7, PDXK, PEA15, PGAM1, PPP3CA, SOD1, TUBB4A	24		antiapoptosis			5.8e-05	ANXA5, GSTP1, HSPD1, PDXK, PEA15, SNCA, SOD1	7		clustering of carcinoma cell lines			0.00103	HNRNPA2B1	1		cell death			0.000553	ACLY, ALDOC, ANXA5, DNM1, DNM1L, DPYSL3, FIS1, FKBP4, GSTP1, HBA1/HBA2, HBB, HSP90AA1, HSPA8, HSPD1, HSPE1, PEA15, PPP3CA, STXBP1	18		transport of synaptic vesicles			0.000393	DNM1, DPYSL2, HSPA8	3		elongation of mitochondria			0.000838	FIS1	1		biosynthesis of pyridoxal phosphate
development of fibrillar inclusions			0.00135	SNCA	1		tauopathy			0.000383	ACLY, ALDH5A1, DNM1L, DPYSL2, GNB2L1, HSPD1, NEFL, SOD1, TUBB4A	9		mass of brain			6.04e-05	CKB, PPP3CA, SYN2, TKT	4		clustering of lung cancer cell lines			0.00103	HNRNPA2B1	1		colon carcinoma			0.000556	ACLY, FSCN1, GSTP1, HSPA8, HSPE1	5		presence of red blood cells			0.000464	HBA1/HBA2, SOD1	2		cytotoxicity of dopaminergic neurons			0.000838	SNCA	1		cell death of pre-oligodendrocytes
development of nephrogenic zone			0.00135	PPP3CA	1		hypersensitive reaction			0.000394	ANXA5, DPYSL2, ENO1, FKBP4, FLOT1, HBB, PPP3CA, SOD1	8		Dermatitis			6.07e-05	ANXA5, DPYSL2, ENO1, FKBP4, FLOT1, GSTP1, HBB, PPP3CA, TUBB4A	9		colony formation of stromal cells			0.00103	PPP3CA	1		exocytosis			0.000618	DNM1L, PPP3CA, SEPT5, STXBP1	4		glycolysis of cells			0.000539	HK1, PGAM1, Pkm	3		neurodegeneration of cholinergic neurons			0.000838	SNCA	1		contractility of carotid artery
disruption of fibrils			0.00135	SNCA	1		carcinoma in lung			0.000427	ALDOC, CKB, ENO1, GNB2L1, GSTP1, HSP90AA1, HSPD1, TUBB4A	8		modification of reactive oxygen species			6.47e-05	Gsta4, PRDX5, SOD1	3		contractility of carotid artery			0.00103	SOD1	1		Marfan's syndrome			0.00062	ALDOC, HBB	2		cell death			0.000539	ALDOC, DNM1, DNM1L, DPYSL3, ENO1, FIS1, GNB2L1, GSR, GSTP1, HBA1/HBA2, HBB, HK1, HNRNPK, HSPA8, HSPD1, HSPE1, MDH1, PCBP2, PEBP1, SOD1, STXBP1	21		mitochondrial fission of cervical cancer cell lines			0.000838	FIS1	1		degeneration of motor axons
disruption of vesicle aggregates			0.00135	SNCA	1		accumulation of hydrogen peroxide			0.000453	PRDX5, SOD1	2		metabolism of nucleic acid component or derivative			7.57e-05	ACLY, Atp5h, DNM1L, DPYSL2, GPD1L, HSP90AA1, HSPA8, HSPD1, MDH1, NME2, SOD1	11		cytotoxicity of motor neurons			0.00103	SOD1	1		hetero-oligomerization of protein			0.000678	HBA1/HBA2, HBB, SEPT7	3		thalassemia			0.000547	HBA1/HBA2, HBB	2		function of dopamine			0.000838	SNCA	1		denervation of anterior tibial muscle
dopamine dysregulation syndrome			0.00135	SNCA	1		organization of neurofilaments			0.000453	NEFL, SOD1	2		metabolism of nucleotide			8e-05	ACLY, Atp5h, DNM1L, GPD1L, HSP90AA1, HSPA8, HSPD1, MDH1, NME2, SOD1	10		damage of RPE cells			0.00103	SOD1	1		conjugation of glutathione			0.000778	Gsta4, GSTP1	2		acute leukemia			0.000575	ACTG1, GNB2L1, GSTP1, HSPD1, TUBB4A	5		reuptake of dopamine			0.000838	SNCA	1		destabilization of astral microtubules
enlargement of liver cell lines			0.00135	FIS1	1		metabolism of reactive oxygen species			0.00048	DNM1L, GNB2L1, Gsta4, HBA1/HBA2, HBB, PRDX5, SOD1, UQCRFS1	8		catabolism of hydrogen peroxide			8.83e-05	HBA1/HBA2, HBB, PRDX5	3		degeneration of vacuolar mitochondria			0.00103	SOD1	1		microtubule dynamics			0.000875	ACTG1, DNM1, DNM1L, DPYSL3, FKBP4, FLOT1, FSCN1, HSP90AA1, SEPT7	9		degeneration of axons			0.000594	DPYSL3, SOD1, STXBP1	3		degeneration of myelin figure			0.000838	SNCA	1		familial british dementia
entry into S phase of trophoblast giant cells			0.00135	PEA15	1		transport of vesicles			0.000595	DNM1, DPYSL2, PPP3CA, SOD1	4		formation of intermediate filament inclusions			0.000103	NEFL, SOD1	2		denervation of diaphragm			0.00103	SOD1	1		dominant disease			0.00092	ACTG1, ALAD, ALDOC, HBB, HSPD1	5		refolding of protein			0.000637	HSPA8, HSPD1	2		dysfunction of regulatory T lymphocytes			0.000838	SNCA	1		formation of neurofilament inclusion
exocytosis of L-glutamic acid			0.00135	SNCA	1		homotetramerization of protein			0.000644	ALDH5A1, ALDOC, DNM1L	3		carcinoma			0.00011	ACLY, ACTG1, ALDH5A1, ALDOC, ANXA5, CALB2, CAP2, CKB, DPYSL2, ENO1, FSCN1, GNB2L1, Gsta4, GSTP1, HBA1/HBA2, HBB, HNRNPK, HSP90AA1, HSPA8, HSPD1, HSPE1, NDUFB7, PDXK, PEA15, PGAM1, PPP3CA, SOD1, TUBB4A	28		development of nephrogenic zone			0.00103	PPP3CA	1		catabolism of hydrogen peroxide			0.000953	HBA1/HBA2, HBB	2		mitochondrial fission			0.000734	DNM1L, FIS1	2		alpha-synucleinopathy			0.000838	SNCA	1		function of neuromuscular junctions
fission of synaptic vesicles			0.00135	DNM1	1		adenocarcinoma			0.000671	ALDOC, CALB2, CKB, ENO1, GNB2L1, GSTP1, HBB, HSP90AA1, PDXK, PGAM1, PPP3CA, TUBB4A	12		cell death of motor neurons			0.000114	DPYSL3, NEFL, SNCA, SOD1	4		development of peripherin inclusion			0.00103	SOD1	1		Huntington's Disease			0.000954	DPYSL3, FKBP4, HSP90AA1, HSPA8, PPP3CA, SEPT5, SGTA	7		delay in organismal death			0.000837	HSPE1, SOD1	2		degeneration of substantia nigra			0.000838	SNCA	1		injury of mitochondrial membrane
formation of Lewy neurites			0.00135	SNCA	1		abnormal morphology of mossy fibers			0.000689	CKB, PPP3CA	2		degeneration of axons			0.000122	DPYSL3, SNCA, SOD1, STXBP1	4		disruption of neuromuscular junctions			0.00103	SOD1	1		internalization of virus			0.00105	ANXA5, DNM1	2		Dermatitis			0.000881	DPYSL2, ENO1, FLOT1, GSTP1, HBB, TUBB4A	6		sporadic Parkinson's disease			0.000838	SNCA	1		integrity of muscle
formation of supernumerary axons			0.00135	DPYSL2	1		metabolism of NADH			0.000689	GPD1L, MDH1	2		progressive motor neuropathy			0.000125	ALDH5A1, FLOT1, GSTP1, MDH1, NEFL, PEBP1, SNCA, SOD1, SYN2	9		entry into S phase of trophoblast giant cells			0.00103	PEA15	1		shape change of central nervous system cells			0.00105	DPYSL3, HSP90AA1	2		synthesis of ATP			0.000926	DNM1L, HSPD1, SOD1	3		drug resistance of fibroblast cell lines			0.000838	ACTG1	1		neurodegeneration of spinal cord
function of dopamine			0.00135	SNCA	1		presence of red blood cells			0.000824	HBA1/HBA2, SOD1	2		cell death of neuroblastoma cell lines			0.000125	ENO1, GNAO1, HSPA8, PEBP1, SNCA, SOD1	6		fission of synaptic vesicles			0.00103	DNM1	1		squamous-cell carcinoma			0.00111	Gsta4, GSTP1, HBA1/HBA2, HSP90AA1, TUBB4A	5		Marfan's syndrome			0.000947	ALDOC, HBB	2		formation of fibrillar inclusions			0.00126	SNCA	1		quantity of Golgi vesicles
growth of colonocytes			0.00135	GNB2L1	1		breast cancer			0.000825	ALDOC, ENO1, FSCN1, GSTP1, HBA1/HBA2, HBB, NME2, Pkm, PNPO, PRDX5, SOD1, TUBB4A	12		endocytosis			0.00015	ANXA5, DNM1, DNM1L, GNB2L1, HSPA8, PPP3CA, SNCA	7		formation of supernumerary axons			0.00103	DPYSL2	1		catabolism of ATP			0.00119	ACLY, HSP90AA1, HSPA8	3		leukemia			0.00103	ACTG1, DNM1L, GNB2L1, GSTP1, HSPD1, TUBB4A	6		production of cellular inclusion bodies			0.00126	SNCA	1		transport of vesicles
growth of outer stripe of outer medulla			0.00135	PPP3CA	1		eosinophilia			0.000915	ENO1, Gapdh/LOC100042025, PPP3CA, TKT	4		fission			0.000151	DNM1, DNM1L, FIS1	3		growth of colonocytes			0.00103	GNB2L1	1		bladder carcinoma			0.00125	GSTP1, HSP90AA1	2		conjugation of glutathione			0.00119	Gsta4, GSTP1	2		leakage of vesicles			0.00126	SNCA	1		activation of interneurons
growth of renal cortex			0.00135	PPP3CA	1		transport of synaptic vesicles			0.000917	DNM1, DPYSL2, PPP3CA	3		Alzheimer's disease			0.00017	ACLY, ALDH5A1, DNM1L, DPYSL2, FIS1, GNB2L1, HSPD1, NEFL, SNCA, SOD1	10		growth of outer stripe of outer medulla			0.00103	PPP3CA	1		metabolism of peptide			0.0013	GSTP1, HBB, THOP1	3		modification of reactive oxygen species			0.00119	Gsta4, SOD1	2		size of excitatory synapses			0.00126	SNCA	1		autosomal recessive amyotrophic lateral sclerosis
hereditary spastic paraplegia autosomal dominant 13			0.00135	HSPD1	1		congenital hemolytic anemia			0.000972	HBA1/HBA2, HBB	2		allergic pulmonary eosinophilia			0.00017	ENO1, Gapdh/LOC100042025, TKT	3		growth of renal cortex			0.00103	PPP3CA	1		organization of cytoplasm			0.00135	ACTG1, DNM1, DNM1L, DPYSL3, FIS1, FKBP4, FLOT1, FSCN1, HSP90AA1, SEPT7	10		necrosis			0.00122	DNM1, DNM1L, DPYSL3, ENO1, GNB2L1, GSR, GSTP1, HK1, HNRNPK, HSPA8, HSPD1, HSPE1, MDH1, PCBP2, PEBP1, SOD1, STXBP1	17		exocytosis of L-glutamic acid			0.00126	SNCA	1		climbing behavior
induction of axons			0.00135	DPYSL2	1		modification of hydrogen peroxide			0.000972	PRDX5, SOD1	2		fission of peroxisomes			0.000171	DNM1L, FIS1	2		immune protection of embryo			0.00103	HSPE1	1		homo-oligomerization of protein			0.00138	ALAD, ANXA5, DPYSL3	3		bone marrow cancer			0.00131	ACTG1, DNM1L, GNB2L1, GSTP1, HSPD1, TUBB4A	6		excitation of hippocampal neurons			0.00126	SNCA	1		colony formation of pre-B lymphocytes
maturation of kidney			0.00135	PPP3CA	1		quantity of papilloma			0.000972	GSTP1, PEA15	2		size of axons			0.000171	NEFL, SOD1	2		induction of axons			0.00103	DPYSL2	1		apoptosis			0.0014	ALDOC, ANXA5, DNM1, DNM1L, FIS1, FKBP4, GSTP1, HBA1/HBA2, HSP90AA1, HSPA8, HSPD1, HSPE1, PEA15, PPP3CA, STXBP1	15		tauopathy			0.00136	DNM1L, DPYSL2, FIS1, GNB2L1, HSPD1, SOD1, TUBB4A	7		degeneration of striatonigral neurons			0.00126	SNCA	1		degeneration of pillar cells
maturation of nephrogenic zone			0.00135	PPP3CA	1		thalassemia			0.000972	HBA1/HBA2, HBB	2		transport of oxygen			0.000171	HBA1/HBA2, HBB	2		maturation of kidney			0.00103	PPP3CA	1		allergic pulmonary eosinophilia			0.00146	Gapdh/LOC100042025, TKT	2		non-small cell lung cancer			0.00137	ENO1, GNB2L1, GSTP1, HSPD1, TUBB4A	5		differentiation of bone cancer cell lines			0.00126	SNCA	1		delay in neurodegeneration
maturation of olfactory glomeruli			0.00135	PPP3CA	1		microtubule dynamics			0.00102	DNM1, DNM1L, DPYSL2, DPYSL3, FKBP4, FLOT1, FSCN1, GNAO1, HSP90AA1, NEFL, SEPT7, SOD1	12		atopic dermatitis			0.000217	ANXA5, DPYSL2, ENO1, FKBP4, FLOT1, HBB, PPP3CA	7		maturation of nephrogenic zone			0.00103	PPP3CA	1		anisocytosis			0.00158	HBA1/HBA2, HBB	2		catabolism of hydrogen peroxide			0.00145	HBA1/HBA2, HBB	2		dystrophy of axons			0.00126	SNCA	1		formation of fibrillar inclusions
mineralization of bone cancer cell lines			0.00135	SNCA	1		neuronal cell death			0.00104	DPYSL3, GNAO1, GSR, HSPD1, NEFL, PEA15, PPP3CA, SOD1, STXBP1	9		necrosis			0.00025	ACLY, DNM1, DNM1L, DPYSL3, ENO1, FKBP4, GNAO1, GNB2L1, GSR, GSTP1, HNRNPK, HSP90AA1, HSPA8, HSPD1, HSPE1, MDH1, NEFL, PCBP2, PEA15, PEBP1, PPP3CA, SNCA, SOD1, STXBP1, UQCRFS1	25		maturation of olfactory glomeruli			0.00103	PPP3CA	1		fragmentation of mitochondria			0.00158	DNM1L, FIS1	2		endocytosis of synaptic vesicles			0.00145	DNM1, HSPA8	2		metabolism of neutral lipid			0.00126	SNCA	1		fusion of cytotrophoblastic cells
mitochondrial fission of epithelial cell lines			0.00135	FIS1	1		refolding of protein			0.00113	HSP90AA1, HSPD1	2		quantity of cellular protrusions			0.000269	ACTG1, FSCN1, NEFL, SNCA, SOD1	5		neurodegeneration of ommatidium			0.00103	SOD1	1		antiapoptosis			0.00171	ANXA5, GSTP1, HSPD1, PEA15	4		colon carcinoma			0.00149	FSCN1, GSTP1, HSPA8, HSPE1, PGAM1	5		autosomal dominant Parkinson's disease			0.00126	SNCA	1		mobilization of mice
mitochondrial fission of liver cell lines			0.00135	FIS1	1		organization of cytoskeleton			0.0012	CAP2, DNM1, DNM1L, DPYSL2, DPYSL3, FKBP4, FLOT1, FSCN1, GNAO1, HSP90AA1, NEFL, SEPT7, SOD1	13		cell viability of pheochromocytoma cell lines			0.000319	GNB2L1, SNCA, SOD1	3		nodular hyperplasia of liver			0.00103	SOD1	1		endoplasmic reticulum stress response			0.00181	HSP90AA1, HSPD1, HSPE1	3		cell death of neuroblastoma cell lines			0.00157	ENO1, HSPA8, PEBP1, SOD1	4		dopamine dysregulation syndrome			0.00126	SNCA	1		onset of amyotrophic lateral sclerosis
neurodegeneration of nigrostriatal dopamine system neuron			0.00135	SNCA	1		Huntington's Disease			0.00124	CKB, DPYSL3, FKBP4, GNAO1, HSP90AA1, NEFL, PPP3CA, SEPT5, UQCRC1	9		disruption of filaments			0.000319	NEFL, SEPT7, SNCA	3		nonspherocytic hemolytic anemia due to hexokinase deficiency			0.00103	HK1	1		morphology of vesicles			0.00182	DNM1, DNM1L	2		polymerization of protein			0.00158	ALDOC, DNM1L, DPYSL3, HBA1/HBA2, HBB	5		atrophy of cerebellum			0.00126	SNCA	1		patterning of dendrites
production of cytoplasmic aggregates			0.00135	SNCA	1		Alzheimer's disease			0.00124	ACLY, ALDH5A1, DNM1L, DPYSL2, GNB2L1, HSPD1, NEFL, SOD1	8		accumulation of neurofilaments			0.000358	NEFL, SOD1	2		onset of apoptosis of neurons			0.00103	SOD1	1		alcoholic hepatitis			0.00195	GSTP1, THOP1	2		metabolism of nucleic acid component or derivative			0.00169	Atp5h, DNM1L, DPYSL2, HSPA8, HSPD1, MDH1, SOD1	7		activation of reactive oxygen species			0.00126	SNCA	1		production of cellular inclusion bodies
punishment learning			0.00135	SNCA	1		sporadic amyotrophic lateral sclerosis			0.0013	NEFL, SOD1	2		neurodegeneration of dopaminergic neurons			0.000358	SNCA, SOD1	2		peroxidation of superoxide			0.00103	SOD1	1		acute leukemia			0.00218	ACTG1, GSTP1, HSPD1, TUBB4A	4		disruption of cell-cell contacts			0.0019	GNB2L1, SOD1	2		infection by Newcastle disease virus			0.00126	PCBP2	1		quantity of neuromuscular junctions
pyridoxamine 5-prime-phophate oxidase deficiency seizures			0.00135	PNPO	1		transport of mitochondria			0.0013	NEFL, SOD1	2		running			0.000358	HBA1/HBA2, HBB	2		pyridoxamine 5-prime-phophate oxidase deficiency seizures			0.00103	PNPO	1		Baraitser-Winter syndrome type 2			0.00219	ACTG1	1		anemia			0.00209	GSR, HBA1/HBA2, HBB, HK1, SOD1	5		quantity of cellular protrusions			0.00144	ACTG1, SNCA	2		quantity of rough endoplasmatic reticulum
quantity of dense core granules			0.00135	SNCA	1		cell death of motor neurons			0.00132	DPYSL3, NEFL, SOD1	3		biosynthesis of nucleoside triphosphate			0.000366	DNM1L, HSPD1, NME2, SOD1	4		quantity of fibrillar inclusions			0.00103	SOD1	1		alpha Heinz body anemias			0.00219	HBA1/HBA2	1		allergic pulmonary eosinophilia			0.00223	ENO1, TKT	2		apoptosis of tumor cell lines			0.00165	HNRNPK, HSPA8, PCBP2, SNCA	4		stabilization of neuromuscular junctions
replenishment of synaptic vesicles			0.00135	SNCA	1		hemolytic anemia			0.00132	GSR, HBA1/HBA2, HBB	3		microtubule dynamics			0.000379	ACTG1, DNM1, DNM1L, DPYSL2, DPYSL3, FKBP4, FLOT1, FSCN1, GNAO1, HSP90AA1, NEFL, SEPT7, SNCA, SOD1	14		stabilization of mice			0.00103	SOD1	1		arrest in endoreduplication of DNA			0.00219	PEA15	1		psoriasis			0.00238	FSCN1, GSTP1, HBB, HSPA8, HSPE1, PCBP2, PGAM1	7		formation of Lewy bodies			0.00167	SNCA	1		vasospasm of coronary artery
reward learning			0.00135	SNCA	1		progressive motor neuropathy			0.00132	ALDH5A1, FLOT1, GSTP1, MDH1, NEFL, SOD1, SYN2	7		autophagy of neuroblastoma cell lines			0.000476	DNM1L, SNCA	2		synthesis of pyridoxine			0.00103	PNPO	1		autosomal dominant beta thalassemia			0.00219	HBB	1		anisocytosis			0.0024	HBA1/HBA2, HBB	2		dissociation of vesicles			0.00167	HSPA8	1		Alzheimer's disease
synthesis of pyridoxine			0.00135	PNPO	1		degeneration of axons			0.00138	DPYSL3, SOD1, STXBP1	3		organization of cytoplasm			0.000524	ACTG1, CAP2, DNM1, DNM1L, DPYSL2, DPYSL3, FIS1, FKBP4, FLOT1, FSCN1, GNAO1, HSP90AA1, NEFL, SEPT7, SNCA, SOD1	16		thickness of bruch membrane tissue			0.00103	SOD1	1		bending of membrane patches			0.00219	ANXA5	1		fragmentation of mitochondria			0.0024	DNM1L, FIS1	2		volume of mitochondria			0.00167	FIS1	1		Schizophrenia
transport of 25-hydroxy-vitamin D3			0.00135	HSPA8	1		small cell lung cancer			0.00138	CKB, HSP90AA1, HSPD1	3		organization of cytoskeleton			0.000553	ACTG1, CAP2, DNM1, DNM1L, DPYSL2, DPYSL3, FKBP4, FLOT1, FSCN1, GNAO1, HSP90AA1, NEFL, SEPT7, SNCA, SOD1	15		vacuolation of cervical cancer cell lines			0.00103	DNM1	1		beta Heinz body anemias			0.00219	HBB	1		dominant disease			0.00243	ACTG1, ALDOC, HBB, HSPD1, SOD1	5		disruption of lipid bilayer			0.00209	SNCA	1		conversion of hydrogen peroxide
upregulation of dopamine			0.00135	SNCA	1		cell death			0.0014	ACLY, ALDOC, ANXA5, DNM1, DNM1L, DPYSL3, ENO1, FKBP4, GNAO1, GNB2L1, GSR, GSTP1, HBA1/HBA2, HBB, HSP90AA1, HSPD1, MDH1, NEFL, NME2, PEA15, PPP3CA, PRDX5, SOD1, STXBP1, UQCRFS1	25		accumulation of hydrogen peroxide			0.00061	PRDX5, SOD1	2		cell death of cardiomyocytes			0.0012	HK1, HSPE1, PPP3CA	3		beta thalassemia, dominant inclusion body type			0.00219	HBB	1		Baraitser-Winter syndrome type 2			0.00271	ACTG1	1		fission of peroxisomes			0.00209	FIS1	1		damage of nucleus
uptake of 25-hydroxy-vitamin D3			0.00135	HSPA8	1		follicular adenoma			0.00148	ANXA5, GSTP1	2		killing of cervical cancer cell lines			0.00061	GSTP1, HNRNPK	2		hypersensitive reaction			0.00141	DPYSL2, HBB, PPP3CA, SOD1	4		budding of plasma membrane			0.00219	ANXA5	1		activation of ventral root			0.00271	SOD1	1		abnormal morphology of dopaminergic neurons			0.00209	SNCA	1		formation of intermediate filament inclusions
vacuolation of cervical cancer cell lines			0.00135	DNM1	1		joining of lipid			0.00148	ANXA5, GSTP1	2		organization of neurofilaments			0.00061	NEFL, SOD1	2		apoptosis			0.00162	ALDOC, DNM1, GNB2L1, HK1, HNRNPK, HSPE1, PEA15, PPP3CA, SOD1	9		cell flattening of liver cell lines			0.00219	FIS1	1		alpha Heinz body anemias			0.00271	HBA1/HBA2	1		import of DNA			0.00209	HSPA8	1		glycolysis of leukocyte cell lines
cell death of cortical neurons			0.00139	HSPD1, PEA15, SNCA	3		metabolism of medium chain dicarboxylic acid			0.00148	ALDH5A1, MDH1	2		organization of mitochondria			0.00062	DNM1L, FIS1, SNCA	3		glycolysis of cells			0.00165	HK1, PGAM1	2		clustering of carcinoma cell lines			0.00219	HNRNPA2B1	1		atrophy of anterior horn of the spinal cord			0.00271	SOD1	1		quantity of presynaptic terminals			0.00251	SNCA	1		loss of motor axons
morphology of neurites			0.00172	DPYSL2, PPP3CA, SNCA	3		Schizophrenia			0.0015	ALDH5A1, CAP2, DPYSL2, MDH1, NEFL, PGAM1, PNPO, SYN2	8		dominant disease			0.000632	ACTG1, ALAD, ALDOC, HBB, HSPD1, SNCA, SOD1	7		colony formation of cells			0.00185	HNRNPA2B1, PEA15, PPP3CA, SOD1	4		clustering of lung cancer cell lines			0.00219	HNRNPA2B1	1		autosomal dominant beta thalassemia			0.00271	HBB	1		quantity of phosphatidylglycerol			0.00251	SNCA	1		scattering of colon cancer cell lines
psoriasis			0.00197	HBB, HSPA8, PCBP2, PGAM1, PPP3CA	5		renal cancer			0.00151	ALDH5A1, ANXA5, GSTP1, NDUFB7, PDXK, TUBB4A	6		production of reactive oxygen species			0.000746	DNM1L, GNB2L1, Gsta4, HNRNPK, SNCA, SOD1, UQCRFS1	7		organismal death			0.00188	ACTG1, HBB, HNRNPK, HSPE1, PEA15, PPP3CA, SOD1	7		colony formation of stromal cells			0.00219	PPP3CA	1		autosomal dominant familial amyotrophic lateral sclerosis			0.00271	SOD1	1		synthesis of 1-alpha, 25-dihydroxy vitamin D3			0.00251	HSPA8	1		swelling of brain
alpha-synucleinopathy			0.0027	SNCA	1		Parkinson's disease			0.00161	FLOT1, GSTP1, MDH1, SOD1, SYN2	5		binding of vesicles			0.00076	ANXA5, SNCA	2		proliferation of lung cancer cell lines			0.00189	HK1, HNRNPA2B1, SOD1	3		conversion of coenzyme A			0.00219	ACLY	1		beta Heinz body anemias			0.00271	HBB	1		sensorimotor impairment			0.00251	SNCA	1		tremor of limb
biosynthesis of pyridoxal phosphate			0.0027	PNPO	1		formation of microtubules			0.00166	DPYSL2, FKBP4, NEFL	3		neuronal cell death			0.000792	DPYSL3, GNAO1, GSR, HSPD1, NEFL, PEA15, PPP3CA, SNCA, SOD1, STXBP1	10		cell death			0.0019	ALDOC, DNM1, GNB2L1, HBB, HK1, HNRNPK, HSPE1, PEA15, PPP3CA, SOD1	10		cross-linkage of phosphatidylserine			0.00219	ANXA5	1		beta thalassemia, dominant inclusion body type			0.00271	HBB	1		replication of Vesicular stomatitis Indiana virus			0.00251	PCBP2	1		migration of tumor cell lines
budding of caveolae			0.0027	DNM1	1		Marfan's syndrome			0.00168	ALDOC, HBB	2		morphology of neurites			0.00091	CKB, DPYSL2, NEFL, PPP3CA, SNCA	5		cell death of embryonic cell lines			0.00198	HK1, PEA15, SOD1	3		dehydration of phosphatidylserine vesicles			0.00219	ANXA5	1		blebbing of neuroblastoma cell lines			0.00271	DPYSL2	1		number of stereocilia			0.00293	ACTG1	1		production of superoxide
conversion of anterior tibial muscle			0.0027	HBB	1		seizure disorder			0.00204	ALDH5A1, CKB, GNAO1, PNPO, STXBP1, SYN2	6		abnormal morphology of mossy fibers			0.000927	CKB, PPP3CA	2		activation of interneurons			0.00206	SOD1	1		delta-aminolevulinate dehydratase porphyria			0.00219	ALAD	1		breakdown of hydrogen peroxide			0.00271	SOD1	1		oxidation of DNA			0.00293	SNCA	1		abnormal morphology of nerve fiber layer of retina
cytotoxicity of dopaminergic neurons			0.0027	SNCA	1		conjugation of glutathione			0.0021	Gsta4, GSTP1	2		autosomal dominant motor neuron disease			0.000927	SNCA, SOD1	2		activation of motor neurons			0.00206	SOD1	1		development of nephrogenic zone			0.00219	PPP3CA	1		cell flattening of liver cell lines			0.00271	FIS1	1		cell death of neuroblastoma cell lines			0.0032	HSPA8, SNCA	2		amyotrophic lateral sclerosis 1
degeneration of myelin figure			0.0027	SNCA	1		synthesis of ATP			0.00214	DNM1L, HSPD1, SOD1	3		metabolism of NADH			0.000927	GPD1L, MDH1	2		biosynthesis of pyridoxal phosphate			0.00206	PNPO	1		diffusion of phosphatidylserine vesicles			0.00219	ANXA5	1		clustering of carcinoma cell lines			0.00271	HNRNPA2B1	1		homeostasis of neurons			0.00335	SNCA	1		delay in amyotrophic lateral sclerosis
degeneration of substantia nigra			0.0027	SNCA	1		apoptosis			0.00217	ALDOC, ANXA5, DNM1, DNM1L, ENO1, FKBP4, GNAO1, GNB2L1, GSR, GSTP1, HBA1/HBA2, HSP90AA1, HSPD1, MDH1, NEFL, NME2, PEA15, PPP3CA, PRDX5, SOD1, STXBP1	21		exocytosis			0.000933	DNM1L, PPP3CA, SEPT5, SNCA, STXBP1	5		budding of caveolae			0.00206	DNM1	1		enlargement of liver cell lines			0.00219	FIS1	1		clustering of lung cancer cell lines			0.00271	HNRNPA2B1	1		apoptosis of dopaminergic neurons			0.00335	SNCA	1		diameter of axons
destabilization of astral microtubules			0.0027	DPYSL2	1		nodule			0.00222	ANXA5, GSTP1, PRDX5	3		Huntington's Disease			0.000957	CKB, DPYSL3, FKBP4, GNAO1, HSP90AA1, HSPA8, NEFL, PPP3CA, SEPT5, UQCRC1	10		cell death of pre-oligodendrocytes			0.00206	SOD1	1		entry into S phase of trophoblast giant cells			0.00219	PEA15	1		contractility of carotid artery			0.00271	SOD1	1		apoptosis of embryonic stem cell lines			0.00335	SNCA	1		gliosis of spinal cord
dissociation of vesicles			0.0027	HSPA8	1		metabolism of mammalia			0.0024	ALDH5A1, Gsta4, SOD1	3		homotetramerization of protein			0.000996	ALDH5A1, ALDOC, DNM1L	3		conversion of anterior tibial muscle			0.00206	HBB	1		exocytosis of chromaffin vesicles			0.00219	STXBP1	1		cytotoxicity of motor neurons			0.00271	SOD1	1		cell death of myeloid progenitor cells			0.00335	PCBP2	1		hypertrophy of astrocytes
drug resistance of fibroblast cell lines			0.0027	ACTG1	1		endocytosis of synaptic vesicles			0.00257	DNM1, PPP3CA	2		metabolism of ATP			0.00101	ACLY, Atp5h, HSP90AA1, HSPA8	4		degeneration of motor axons			0.00206	SOD1	1		fission of synaptic vesicles			0.00219	DNM1	1		damage of RPE cells			0.00271	SOD1	1		concentration of docosahexaenoic acid			0.00335	SNCA	1		motor function of hindlimb
dysfunction of regulatory T lymphocytes			0.0027	SNCA	1		synthesis of purine nucleotide			0.00257	DNM1L, HSPD1, NME2, SOD1	4		breast cancer			0.00101	ALDOC, ENO1, FIS1, FSCN1, GSTP1, HBA1/HBA2, HBB, NME2, Pkm, PNPO, PRDX5, SOD1, TUBB4A	13		denervation of anterior tibial muscle			0.00206	SOD1	1		formation of tubular membrane clusters			0.00219	DNM1L	1		degeneration of vacuolar mitochondria			0.00271	SOD1	1		organization of mitochondrial membrane			0.00376	SNCA	1		size of axons
elongation of mitochondria			0.0027	FIS1	1		squamous cell tumor			0.00262	Gsta4, GSTP1, HBA1/HBA2, HSP90AA1, SOD1, TUBB4A	6		hypersensitive reaction			0.00109	ANXA5, DPYSL2, ENO1, FKBP4, FLOT1, HBB, PPP3CA, SOD1	8		destabilization of astral microtubules			0.00206	DPYSL2	1		growth of outer stripe of outer medulla			0.00219	PPP3CA	1		denervation of diaphragm			0.00271	SOD1	1		autophagy of neuroblastoma cell lines			0.00376	SNCA	1		absorption of triacylglycerol
endocytosis by B lymphocytes			0.0027	DNM1	1		apoptosis of central nervous system cells			0.00275	GNAO1, HSP90AA1, PEA15, SOD1	4		Cytosis			0.00111	ALDH5A1, HBA1/HBA2, HBB, SNCA, SOD1, TUBB4A	6		drug resistance of fibroblast cell lines			0.00206	ACTG1	1		growth of renal cortex			0.00219	PPP3CA	1		development of peripherin inclusion			0.00271	SOD1	1		macroautophagy of tumor cell lines			0.00376	SNCA	1		activation of skeletal muscle satellite cells
fibrosis of penis			0.0027	HBB	1		colony formation of tumor cell lines			0.0028	ENO1, HNRNPA2B1, NME2, PEA15, SOD1	5		autosomal dominant neuropathy			0.00111	SNCA, SOD1	2		endocytosis by B lymphocytes			0.00206	DNM1	1		hereditary spastic paraplegia autosomal dominant 13			0.00219	HSPD1	1		disruption of neuromuscular junctions			0.00271	SOD1	1		killing of cervical cancer cell lines			0.00376	HNRNPK	1		apoptosis of pyramidal neurons
formation of protofibrils			0.0027	SNCA	1		internalization of virus			0.00282	ANXA5, DNM1	2		efflux of dopamine			0.00111	GNAO1, SNCA	2		familial british dementia			0.00206	SOD1	1		immune protection of embryo			0.00219	HSPE1	1		enlargement of liver cell lines			0.00271	FIS1	1		loss of oligodendrocytes			0.00376	SNCA	1		degeneration of interneurons
leakage of vesicles			0.0027	SNCA	1		shape change of central nervous system cells			0.00282	DPYSL3, HSP90AA1	2		enlargement of cells			0.00111	FIS1, PPP3CA	2		fibrosis of penis			0.00206	HBB	1		infection by Pseudomonas aeruginosa			0.00219	Gsta4	1		exocytosis of chromaffin vesicles			0.00271	STXBP1	1		dysfunction of neurons			0.00376	SNCA	1		delay in G1 phase of fibroblast cell lines
mitochondrial fission of cervical cancer cell lines			0.0027	FIS1	1		hetero-oligomerization of protein			0.0029	HBA1/HBA2, HBB, SEPT7	3		formation of cytoplasmic inclusions			0.00111	SNCA, SOD1	2		formation of neurofilament inclusion			0.00206	SOD1	1		inhibition of phosphatidylserine			0.00219	ANXA5	1		fission of synaptic vesicles			0.00271	DNM1	1		localization of lysosome			0.00418	SNCA	1		metabolism of glucose-6-phosphate
neurodegeneration of cholinergic neurons			0.0027	SNCA	1		endocytosis			0.00312	ANXA5, DNM1, DNM1L, GNB2L1, PPP3CA	5		presence of red blood cells			0.00111	HBA1/HBA2, SOD1	2		function of neuromuscular junctions			0.00206	SOD1	1		length of cortical neurons			0.00219	DPYSL3	1		formation of supernumerary axons			0.00271	DPYSL2	1		accumulation of mitochondria			0.00418	FIS1	1		Fanconi anemia group I
quantity of perikaryon			0.0027	SNCA	1		Cytosis			0.00332	ALDH5A1, HBA1/HBA2, HBB, SOD1, TUBB4A	5		carcinoma in lung			0.00118	ALDOC, CKB, ENO1, GNB2L1, GSTP1, HSP90AA1, HSPD1, TUBB4A	8		injury of mitochondrial membrane			0.00206	HK1	1		mass of brain tissue			0.00219	TKT	1		formation of tubular membrane clusters			0.00271	DNM1L	1		uptake of norepinephrine			0.00418	SNCA	1		Fanconi anemia group J
recovery of ATP			0.0027	HSPD1	1		abnormal morphology of axons			0.00333	CKB, NEFL, PPP3CA	3		congenital hemolytic anemia			0.00131	HBA1/HBA2, HBB	2		integrity of muscle			0.00206	SOD1	1		mass of kidney tissue			0.00219	TKT	1		growth of colonocytes			0.00271	GNB2L1	1		quantity of cardiolipin			0.00418	SNCA	1		Fanconi's anemia, group C
red cell distribution width of red blood cells			0.0027	HBB	1		bladder carcinoma			0.00335	GSTP1, HSP90AA1	2		cytotoxicity of neurons			0.00131	SNCA, SOD1	2		neurodegeneration of spinal cord			0.00206	SOD1	1		maturation of kidney			0.00219	PPP3CA	1		hereditary spastic paraplegia autosomal dominant 13			0.00271	HSPD1	1		accumulation of autophagic vacuoles			0.0046	SNCA	1		Fanconi's anemia, group D1
reuptake of dopamine			0.0027	SNCA	1		disruption of cell-cell contacts			0.00335	GNB2L1, SOD1	2		modification of hydrogen peroxide			0.00131	PRDX5, SOD1	2		quantity of Golgi vesicles			0.00206	SOD1	1		maturation of nephrogenic zone			0.00219	PPP3CA	1		immune protection of embryo			0.00271	HSPE1	1		fluidity of plasma membrane			0.0046	SNCA	1		abnormal morphology of cochlear nerve
sporadic Parkinson's disease			0.0027	SNCA	1		Charcot-Marie-Tooth disease axonal type 1f			0.00361	NEFL	1		quantity of papilloma			0.00131	GSTP1, PEA15	2		quantity of rough endoplasmatic reticulum			0.00206	SOD1	1		maturation of olfactory glomeruli			0.00219	PPP3CA	1		induction of axons			0.00271	DPYSL2	1		uptake of 5-hydroxytryptamine			0.0046	SNCA	1		abnormal morphology of common lymphoid progenitor cells
cell survival			0.00294	DNM1, GNB2L1, HBB, HSPD1, PEA15, PPP3CA, SNCA	7		Charcot-Marie-Tooth disease axonal type 2e			0.00361	NEFL	1		thalassemia			0.00131	HBA1/HBA2, HBB	2		recovery of ATP			0.00206	HSPE1	1		mitochondrial fission of epithelial cell lines			0.00219	FIS1	1		infection by Pseudomonas aeruginosa			0.00271	Gsta4	1		parkinsonism			0.0046	SNCA	1		group B Fanconi's anemia
systemic autoimmune syndrome			0.00305	DNM1, FLOT1, HSPA8, HSPD1, PPP3CA, SNCA	6		Immunodeficiency due to defect in MAPBP-interacting protein			0.00361	LAMTOR2	1		release of dopamine			0.00134	SEPT5, SNCA, SYN2	3		red cell distribution width of red blood cells			0.00206	HBB	1		mitochondrial fission of liver cell lines			0.00219	FIS1	1		length of cortical neurons			0.00271	DPYSL3	1		apoptosis			0.00491	FIS1, HNRNPK, HSPA8, PCBP2, SNCA	5		inflammation of spinal cord
organization of cytoplasm			0.00326	ACTG1, DNM1, DPYSL2, FIS1, FLOT1, SEPT7, SNCA	7		activation of ventral root			0.00361	SOD1	1		cell division of tumor cell lines			0.00152	FIS1, NEFL	2		morphology of nervous system			0.00215	DNM1, DPYSL2, PEA15, PPP3CA, SOD1	5		morphology of coat protein complex i vesicles			0.00219	DNM1L	1		maintenance of synapse			0.00271	SYN2	1		ubiquitination			0.00492	PCBP2, SNCA	2		oxidative stress response of neurons
apoptosis of epithelial cell lines			0.00372	HSPD1, PEA15, SNCA	3		alpha Heinz body anemias			0.00361	HBA1/HBA2	1		eosinophilia			0.0016	ENO1, Gapdh/LOC100042025, PPP3CA, TKT	4		auditory evoked potential			0.00231	ACTG1, SOD1	2		neurodegeneration of substantia nigra			0.00219	SEPT5	1		mass of brain tissue			0.00271	TKT	1		formation of endosomes			0.00502	HSPA8	1		Fanconi's anemia, group A
antiapoptosis			0.00381	HSPD1, PEA15, SNCA	3		arrest in cell division of brain cancer cell lines			0.00361	NEFL	1		cell death of central nervous system cells			0.00168	GNAO1, HSP90AA1, HSPD1, PEA15, SNCA, SOD1	6		colony formation of tumor cell lines			0.00244	HNRNPA2B1, PEA15, SOD1	3		nondeletional hemoglobin H disease			0.00219	HBA1/HBA2	1		mass of kidney tissue			0.00271	TKT	1		exocytosis of Weibel-Palade bodies			0.00502	SNCA	1		accumulation of neurofilaments
activation of reactive oxygen species			0.00405	SNCA	1		arrest in cell division of neuroblastoma cell lines			0.00361	NEFL	1		mitochondrial fission			0.00175	DNM1L, FIS1	2		endocytosis			0.00262	DNM1, GNB2L1, PPP3CA	3		pyruvate dehydrogenase E3-binding protein deficiency			0.00219	PDHX	1		mitochondrial fission of epithelial cell lines			0.00271	FIS1	1		damage of axons			0.00543	SNCA	1		dysfunction of endothelial tissue
atrophy of cerebellum			0.00405	SNCA	1		arrest in endoreduplication of DNA			0.00361	PEA15	1		sporadic amyotrophic lateral sclerosis			0.00175	NEFL, SOD1	2		receptor-mediated endocytosis			0.00293	DNM1, PPP3CA	2		respiration of cervical cancer cell lines			0.00219	DNM1L	1		mitochondrial fission of liver cell lines			0.00271	FIS1	1		translocation of protein			0.00585	SNCA	1		handling of Ca2+
autosomal dominant Parkinson's disease			0.00405	SNCA	1		atrophy of anterior horn of the spinal cord			0.00361	SOD1	1		transport of mitochondria			0.00175	NEFL, SOD1	2		cell survival			0.00299	DNM1, GNB2L1, HBB, PEA15, PPP3CA, SOD1	6		trafficking of endocytotic vesicle			0.00219	ANXA5	1		morphology of coat protein complex i vesicles			0.00271	DNM1L	1		behavioral deficit			0.00627	SNCA	1		innervation of axons
concentration of bilirubin			0.00405	HBB	1		autosomal dominant beta thalassemia			0.00361	HBB	1		cell death of brain			0.0018	GNAO1, HSPD1, PEA15, PPP3CA, SNCA, SOD1	6		Schizophrenia			0.003	DPYSL2, PGAM1, PNPO, THOP1	4		transport of 25-hydroxy-vitamin D3			0.00219	HSPA8	1		neurodegeneration of ommatidium			0.00271	SOD1	1		long-term potentiation of hippocampal neurons			0.00668	SNCA	1		neurodegeneration of dopaminergic neurons
degeneration of striatonigral neurons			0.00405	SNCA	1		autosomal dominant familial amyotrophic lateral sclerosis			0.00361	SOD1	1		colon carcinoma			0.00195	ACLY, FSCN1, GSTP1, HSPA8, HSPE1, PGAM1	6		quantity of vesicles			0.003	DNM1, SOD1	2		uptake of 25-hydroxy-vitamin D3			0.00219	HSPA8	1		neurodegeneration of substantia nigra			0.00271	SEPT5	1		synaptic transmission of hippocampal neurons			0.00668	SNCA	1		removal of superoxide
differentiation of bone cancer cell lines			0.00405	SNCA	1		bending of membrane patches			0.00361	ANXA5	1		delay in organismal death			0.00199	HSPE1, SOD1	2		migration of tumor cell lines			0.00309	DPYSL2, GNB2L1, HNRNPA2B1, HNRNPK	4		vacuolation of cervical cancer cell lines			0.00219	DNM1	1		nodular hyperplasia of liver			0.00271	SOD1	1		permeabilization of vesicles			0.00668	SNCA	1		proliferation of tumor cell lines
dystrophy of axons			0.00405	SNCA	1		beta Heinz body anemias			0.00361	HBB	1		follicular adenoma			0.00199	ANXA5, GSTP1	2		autosomal recessive amyotrophic lateral sclerosis			0.00309	SOD1	1		quantity of mitochondria			0.00222	DNM1, DNM1L	2		nondeletional hemoglobin H disease			0.00271	HBA1/HBA2	1		refolding of protein			0.00668	HSPA8	1		damage of lipid
excitation of hippocampal neurons			0.00405	SNCA	1		beta thalassemia, dominant inclusion body type			0.00361	HBB	1		joining of lipid			0.00199	ANXA5, GSTP1	2		climbing behavior			0.00309	SOD1	1		eosinophilia			0.00226	Gapdh/LOC100042025, PPP3CA, TKT	3		nonspherocytic hemolytic anemia due to hexokinase deficiency			0.00271	HK1	1		formation of cataract			0.00668	SNCA	1		killing of cervical cancer cell lines
formation of fibrillar inclusions			0.00405	SNCA	1		blebbing of neuroblastoma cell lines			0.00361	DPYSL2	1		metabolism of medium chain dicarboxylic acid			0.00199	ALDH5A1, MDH1	2		colony formation of pre-B lymphocytes			0.00309	SOD1	1		formation of actin bundles			0.00236	DPYSL3, FSCN1	2		oncogenic potential of melanoma cell lines			0.00271	PEBP1	1		quantity of microglia			0.0071	SNCA	1		nitrosylation of protein
haptotaxis of embryonic cell lines			0.00405	DNM1	1		breakdown of hydrogen peroxide			0.00361	SOD1	1		hemolytic anemia			0.00202	GSR, HBA1/HBA2, HBB	3		concentration of bilirubin			0.00309	HBB	1		leukemia			0.00238	ACTG1, DNM1L, GSTP1, HSPD1, TUBB4A	5		onset of apoptosis of neurons			0.00271	SOD1	1		catalepsy			0.0071	SNCA	1		noise-induced hearing loss
haptotaxis of epithelial cell lines			0.00405	DNM1	1		budding of plasma membrane			0.00361	ANXA5	1		small cell lung cancer			0.00212	CKB, HSP90AA1, HSPD1	3		damage of nucleus			0.00309	SOD1	1		papilloma			0.00254	Gsta4, GSTP1, PEA15	3		peroxidation of superoxide			0.00271	SOD1	1		plasticity of neuronal synapse			0.00752	SNCA	1		organization of neurofilaments
haptotaxis of kidney cell lines			0.00405	DNM1	1		catabolism of GABA			0.00361	ALDH5A1	1		Marfan's syndrome			0.00225	ALDOC, HBB	2		degeneration of pillar cells			0.00309	SOD1	1		metabolism of xenobiotic			0.0028	Gsta4, GSTP1	2		pyridoxamine 5-prime-phophate oxidase deficiency seizures			0.00271	PNPO	1		efflux of dopamine			0.00752	SNCA	1		relaxation of carotid artery
infection by Newcastle disease virus			0.00405	PCBP2	1		clustering of carcinoma cell lines			0.00361	HNRNPA2B1	1		psoriasis			0.0023	FSCN1, GSTP1, HBB, HSPA8, HSPE1, PCBP2, PGAM1, PPP3CA, UQCRFS1	9		delay in neurodegeneration			0.00309	SOD1	1		bone marrow cancer			0.00292	ACTG1, DNM1L, GSTP1, HSPD1, TUBB4A	5		pyruvate dehydrogenase E3-binding protein deficiency			0.00271	PDHX	1		chemotherapy resistance of tumor cell lines			0.00752	ACTG1	1		Cancer
internalization of Human rhinovirus 2			0.00405	DNM1	1		clustering of lung cancer cell lines			0.00361	HNRNPA2B1	1		cell death of cerebral cortex cells			0.00245	GNAO1, HSPD1, PEA15, SNCA, SOD1	5		formation of fibrillar inclusions			0.00309	SOD1	1		colony formation of carcinoma cell lines			0.00296	HNRNPA2B1, PEA15	2		quantity of fibrillar inclusions			0.00271	SOD1	1		proliferation of embryonic stem cell lines			0.00793	SNCA	1		cell-cell adhesion of colon cancer cell lines
metabolism of neutral lipid			0.00405	SNCA	1		colony formation of stromal cells			0.00361	PPP3CA	1		loss of neurons			0.00252	ANXA5, SEPT5, SNCA, SOD1	4		fusion of cytotrophoblastic cells			0.00309	SOD1	1		breast cancer			0.00324	ALDOC, FIS1, FSCN1, GSTP1, HBA1/HBA2, HBB, Pkm, TUBB4A	8		respiration of cervical cancer cell lines			0.00271	DNM1L	1		growth of virus			0.00793	PCBP2	1		concentration of ascorbic acid
oral lichen planus			0.00405	PPP3CA	1		contractility of carotid artery			0.00361	SOD1	1		formation of microtubules			0.00254	DPYSL2, FKBP4, NEFL	3		haptotaxis of embryonic cell lines			0.00309	DNM1	1		metabolism of glutathione			0.00345	GSTP1, HBB	2		stabilization of mice			0.00271	SOD1	1		function of rodents			0.00835	SNCA	1		neuroinflammation
pH of endosomes			0.00405	DNM1	1		conversion of coenzyme A			0.00361	ACLY	1		adenocarcinoma			0.00262	ALDOC, CALB2, CKB, ENO1, GNB2L1, GSTP1, HBB, HSP90AA1, PDXK, PGAM1, PPP3CA, TUBB4A	12		haptotaxis of epithelial cell lines			0.00309	DNM1	1		organization of mitochondria			0.00345	DNM1L, FIS1	2		synthesis of pyridoxine			0.00271	PNPO	1		dominant disease			0.00857	ACTG1, SNCA	2		length of axons
patterning of dendrites			0.00405	DPYSL2	1		cross-linkage of phosphatidylserine			0.00361	ANXA5	1		quantity of neurites			0.00277	NEFL, SNCA, SOD1	3		haptotaxis of kidney cell lines			0.00309	DNM1	1		urinary tract tumor			0.00357	GSTP1, HSP90AA1, TUBB4A	3		thickness of bruch membrane tissue			0.00271	SOD1	1		synthesis of dopamine			0.00877	SNCA	1		rotarod-walking behavior
production of cellular inclusion bodies			0.00405	SNCA	1		cytotoxicity of motor neurons			0.00361	SOD1	1		conjugation of glutathione			0.00282	Gsta4, GSTP1	2		internalization of Human rhinovirus 2			0.00309	DNM1	1		psoriasis			0.0036	FSCN1, GSTP1, HBB, HSPA8, HSPE1, PPP3CA	6		transport of 25-hydroxy-vitamin D3			0.00271	HSPA8	1		loss of dopaminergic neurons			0.0096	SNCA	1		translation of protein
quantity of mesangial cells			0.00405	PPP3CA	1		damage of RPE cells			0.00361	SOD1	1		synthesis of acyl-coenzyme A			0.00282	ACLY, SNCA	2		mobilization of mice			0.00309	SOD1	1		release of neurotransmitter			0.00417	PPP3CA, SEPT5, SGTA	3		uptake of 25-hydroxy-vitamin D3			0.00271	HSPA8	1		proliferation of liver cell lines			0.0096	FIS1	1		cell death of embryonic cell lines
size of excitatory synapses			0.00405	SNCA	1		degeneration of vacuolar mitochondria			0.00361	SOD1	1		renal cancer			0.00326	ALDH5A1, ANXA5, GSTP1, NDUFB7, PDXK, TUBB4A	6		onset of amyotrophic lateral sclerosis			0.00309	SOD1	1		cytokinesis			0.00425	DNM1, SEPT5, SEPT7	3		vacuolation of cervical cancer cell lines			0.00271	DNM1	1		Lewy body dementia			0.0096	SNCA	1		proliferation of lung cancer cell lines
sudden infant death syndrome			0.00405	GPD1L	1		dehydration of phosphatidylserine vesicles			0.00361	ANXA5	1		synthesis of ATP			0.00327	DNM1L, HSPD1, SOD1	3		oral lichen planus			0.00309	PPP3CA	1		HELLP syndrome			0.00438	GSTP1	1		apoptosis of tumor cell lines			0.00274	DNM1, DNM1L, ENO1, GNB2L1, HNRNPK, HSPA8, HSPD1, PCBP2, PEBP1, SOD1	10		childhood acute lymphoblastic leukemia			0.0096	ACTG1	1		G0/G1 phase transition of fibroblast cell lines
survival of mesangial cells			0.00405	PPP3CA	1		delta-aminolevulinate dehydratase porphyria			0.00361	ALAD	1		nodule			0.0034	ANXA5, GSTP1, PRDX5	3		oxidative stress response of neurons			0.00309	SOD1	1		binding of androgen			0.00438	FKBP4	1		morphology of vesicles			0.00277	DNM1, DNM1L	2		synthesis of acyl-coenzyme A			0.01	SNCA	1		accumulation of hydrogen peroxide
volume of mitochondria			0.00405	FIS1	1		denervation of diaphragm			0.00361	SOD1	1		damage of striatum			0.00344	SNCA, SOD1	2		pH of endosomes			0.00309	DNM1	1		binding of phospholipid vesicles			0.00438	ANXA5	1		alcoholic hepatitis			0.00296	GSTP1, THOP1	2		quantity of cellular inclusion bodies			0.0108	SNCA	1		age-related hearing loss
microtubule dynamics			0.00423	ACTG1, DNM1, DPYSL2, FLOT1, SEPT7, SNCA	6		development of motor nerve			0.00361	NEFL	1		release of neurotransmitter			0.00351	PPP3CA, SEPT5, SNCA, SYN2	4		patterning of dendrites			0.00309	DPYSL2	1		biosynthesis of D-ribose-5-phosphate			0.00438	TKT	1		adenocarcinoma			0.00309	ALDOC, CKB, ENO1, GNB2L1, GSTP1, HBB, PDXK, PGAM1, TUBB4A	9		quantity of dopaminergic neurons			0.0108	SNCA	1		cell death of superior cervical ganglion neurons
apoptosis			0.00449	DNM1, FIS1, GNB2L1, HNRNPK, HSPA8, HSPD1, PCBP2, PEA15, PPP3CA, SNCA	10		development of nephrogenic zone			0.00361	PPP3CA	1		metabolism of mammalia			0.00368	ALDH5A1, Gsta4, SOD1	3		production of cellular inclusion bodies			0.00309	SOD1	1		budding of caveolae			0.00438	DNM1	1		metabolism of nucleotide			0.0032	Atp5h, DNM1L, HSPA8, HSPD1, MDH1, SOD1	6		autosomal dominant deafness			0.0108	ACTG1	1		development of corpus luteum
metabolism of reactive oxygen species			0.00454	GNB2L1, HBB, HNRNPK, SNCA	4		development of peripherin inclusion			0.00361	SOD1	1		internalization of virus			0.00378	ANXA5, DNM1	2		quantity of mesangial cells			0.00309	PPP3CA	1		co-localization of microtubules			0.00438	FKBP4	1		cell viability of pheochromocytoma cell lines			0.00337	GNB2L1, SOD1	2		abnormal morphology of striatum			0.0113	SNCA	1		growth of secondary tumor
acute leukemia			0.00458	ACTG1, GNB2L1, HSPD1	3		diffusion of phosphatidylserine vesicles			0.00361	ANXA5	1		loss of dopaminergic neurons			0.00378	SEPT5, SNCA	2		quantity of neuromuscular junctions			0.00309	SOD1	1		concentration of 18:1(n-9) fatty acids			0.00438	ACLY	1		quantity of mitochondria			0.00337	DNM1, DNM1L	2		secretion of dopamine			0.0113	SNCA	1		homeostasis of myeloid cells
rheumatoid arthritis			0.00473	DNM1, HSPA8, HSPD1, PPP3CA, SNCA	5		disruption of neuromuscular junctions			0.00361	SOD1	1		shape change of central nervous system cells			0.00378	DPYSL3, HSP90AA1	2		stabilization of neuromuscular junctions			0.00309	SOD1	1		conjugation of 2-hydroxyestradiol			0.00438	GSTP1	1		formation of actin bundles			0.00358	DPYSL3, FSCN1	2		multiple system atrophy			0.0113	SNCA	1		incidence of hepatocellular carcinoma
apoptosis of cervical cancer cell lines			0.00473	HNRNPK, PCBP2, SNCA	3		entry into S phase of trophoblast giant cells			0.00361	PEA15	1		Schizophrenia			0.00392	ALDH5A1, CAP2, DPYSL2, MDH1, NEFL, PGAM1, PNPO, SYN2	8		survival of mesangial cells			0.00309	PPP3CA	1		conversion of citric acid			0.00438	ACLY	1		squamous cell tumor			0.00374	Gsta4, GSTP1, HBA1/HBA2, SOD1, TUBB4A	5		cataract			0.0113	SNCA	1		neurodegeneration of motor neurons
hetero-oligomerization of protein			0.00504	HBB, SEPT7	2		exocytosis of chromaffin vesicles			0.00361	STXBP1	1		size of body			0.00409	ACTG1, ALDH5A1, CKB, FKBP4, GNAO1, HBB, PEA15, PPP3CA, SNCA, SOD1, TKT	11		vasospasm of coronary artery			0.00309	SOD1	1		detachment of neutrophils			0.00438	ANXA5	1		antiapoptosis			0.00376	GSTP1, HSPD1, PDXK, SOD1	4		metabolism of dopamine			0.0117	SNCA	1		polarization of neurons
receptor-mediated endocytosis			0.00504	DNM1, PPP3CA	2		fission of synaptic vesicles			0.00361	DNM1	1		acute leukemia			0.00412	ACTG1, GNB2L1, GSTP1, HSPD1, TUBB4A	5		atopic dermatitis			0.00311	DPYSL2, HBB, PPP3CA	3		development of genital tubercle			0.00438	FKBP4	1		production of superoxide			0.00415	GNB2L1, Gsta4, SOD1	3		autophagy of cervical cancer cell lines			0.0125	SNCA	1		presence of red blood cells
endocytosis by fibroblasts			0.0054	DNM1	1		formation of supernumerary axons			0.00361	DPYSL2	1		Baraitser-Winter syndrome type 2			0.00419	ACTG1	1		processing of RNA			0.0032	HBB, HNRNPA2B1, HNRNPK	3		dissociation of vesicles			0.00438	HSPA8	1		metabolism of xenobiotic			0.00425	Gsta4, GSTP1	2		fragmentation of mitochondria			0.0129	FIS1	1		quantity of vacuole
falciparum malaria			0.0054	HBB	1		formation of tubular membrane clusters			0.00361	DNM1L	1		Charcot-Marie-Tooth disease axonal type 1f			0.00419	NEFL	1		size of body			0.00333	ACTG1, HBB, PEA15, PPP3CA, SOD1	5		drug resistance of fibroblast cell lines			0.00438	ACTG1	1		proliferation of lung cancer cell lines			0.0043	HK1, HNRNPA2B1, Pkm, SOD1	4		formation of autophagic vacuoles			0.0133	SNCA	1		carcinoma
formation of Lewy bodies			0.0054	SNCA	1		growth of colonocytes			0.00361	GNB2L1	1		Charcot-Marie-Tooth disease axonal type 2e			0.00419	NEFL	1		proliferation of carcinoma cell lines			0.00335	HK1, HNRNPA2B1, SOD1	3		elongation of mitochondria			0.00438	FIS1	1		colony formation of lung cancer cell lines			0.00497	HNRNPA2B1, SOD1	2		migration of fibrosarcoma cell lines			0.0133	HNRNPK	1		abnormal morphology of stria vascularis of cochlea
polarity of T lymphocytes			0.0054	HSPD1	1		growth of outer stripe of outer medulla			0.00361	PPP3CA	1		Immunodeficiency due to defect in MAPBP-interacting protein			0.00419	LAMTOR2	1		cell death of epithelial cell lines			0.00341	HK1, PEA15, SOD1	3		endocytosis by B lymphocytes			0.00438	DNM1	1		Alzheimer's disease			0.00501	DNM1L, DPYSL2, FIS1, GNB2L1, HSPD1, SOD1	6		secretion of L-glutamic acid			0.0133	SNCA	1		formation of cytoplasmic inclusions
reticulocytosis			0.0054	HBB	1		growth of renal cortex			0.00361	PPP3CA	1		Parkinson disease 1			0.00419	SNCA	1		chronic hepatitis			0.00346	PPP3CA, THOP1	2		engulfment of photoreceptor outer segments			0.00438	ANXA5	1		organization of mitochondria			0.00522	DNM1L, FIS1	2		damage of striatum			0.0133	SNCA	1		function of hepatocytes
scattering of colon cancer cell lines			0.0054	GNB2L1	1		hereditary spastic paraplegia autosomal dominant 13			0.00361	HSPD1	1		activation of ventral root			0.00419	SOD1	1		cell death of brain			0.00358	PEA15, PPP3CA, SOD1	3		fibrosis of penis			0.00438	HBB	1		HELLP syndrome			0.0054	GSTP1	1		permeability of cellular membrane			0.0137	SNCA	1		quantity of 2-arachidonoylglycerol
morphology of mitochondria			0.00608	FIS1, SNCA	2		induction of axons			0.00361	DPYSL2	1		alpha Heinz body anemias			0.00419	HBA1/HBA2	1		morphology of nervous tissue			0.00381	DNM1, DPYSL2, PPP3CA, SOD1	4		hereditary coproporphyria			0.00438	ALAD	1		activation of interneurons			0.0054	SOD1	1		oxidation of protein			0.0137	SNCA	1		toxicity of cells
paralysis			0.00622	HSPD1, SNCA	2		infection by Pseudomonas aeruginosa			0.00361	Gsta4	1		arrest in cell division of brain cancer cell lines			0.00419	NEFL	1		internalization of protein			0.00387	DNM1, PPP3CA	2		mass of heart tissue			0.00438	TKT	1		activation of motor neurons			0.0054	SOD1	1		fragmentation of Golgi apparatus			0.0142	SNCA	1		atrophy of brain
internalization of protein			0.00664	DNM1, PPP3CA	2		inhibition of phosphatidylserine			0.00361	ANXA5	1		arrest in cell division of neuroblastoma cell lines			0.00419	NEFL	1		conversion of hydrogen peroxide			0.00412	SOD1	1		mass of liver tissue			0.00438	TKT	1		association of synaptic vesicles			0.0054	SYN2	1		formation of cytoplasmic aggregates			0.0146	SNCA	1		concentration of anandamide
stabilization of microtubules			0.00664	DPYSL2, SEPT7	2		length of cortical neurons			0.00361	DPYSL3	1		arrest in endoreduplication of DNA			0.00419	PEA15	1		endocytosis by fibroblasts			0.00412	DNM1	1		mitochondrial fission of cervical cancer cell lines			0.00438	FIS1	1		biosynthesis of D-ribose-5-phosphate			0.0054	TKT	1		organization of sarcomere			0.015	ACTG1	1		relaxation of vascular smooth muscle
Rasmussen's encephalitis			0.00675	PPP3CA	1		maintenance of synapse			0.00361	SYN2	1		atrophy of anterior horn of the spinal cord			0.00419	SOD1	1		falciparum malaria			0.00412	HBB	1		mitochondrial fission of mitochondria			0.00438	DNM1L	1		budding of caveolae			0.0054	DNM1	1		formation of amyloid fibrils			0.015	SNCA	1		lesioning of striatum
abnormal morphology of dopaminergic neurons			0.00675	SNCA	1		mass of brain tissue			0.00361	TKT	1		atrophy of olivary nucleus			0.00419	SNCA	1		formation of intermediate filament inclusions			0.00412	SOD1	1		multiplicity of benign tumor			0.00438	GSTP1	1		cell death of pre-oligodendrocytes			0.0054	SOD1	1		quantity of synaptic vesicles			0.015	SNCA	1		polarization of leukemia cell lines
binucleation of cervical cancer cell lines			0.00675	SEPT7	1		mass of kidney tissue			0.00361	TKT	1		atrophy of pontine nucleus			0.00419	SNCA	1		glycolysis of leukocyte cell lines			0.00412	HK1	1		nonimmune hydrops fetalis			0.00438	HBA1/HBA2	1		conjugation of 2-hydroxyestradiol			0.0054	GSTP1	1		differentiation of neuronal progenitor cells			0.015	SNCA	1		quantity of retinal ganglion cells
disruption of lipid bilayer			0.00675	SNCA	1		maturation of kidney			0.00361	PPP3CA	1		autosomal dominant Parkinson disease 4			0.00419	SNCA	1		loss of motor axons			0.00412	SOD1	1		red cell distribution width of red blood cells			0.00438	HBB	1		conversion of glutathione			0.0054	GSR	1		cell viability of nervous tissue cell lines			0.0154	SNCA	1		sporadic amyotrophic lateral sclerosis
fission of peroxisomes			0.00675	FIS1	1		maturation of nephrogenic zone			0.00361	PPP3CA	1		autosomal dominant beta thalassemia			0.00419	HBB	1		motor function of hindlimb			0.00412	SOD1	1		release of H+			0.00438	GSTP1	1		degeneration of motor axons			0.0054	SOD1	1		cell viability of pheochromocytoma cell lines			0.0154	SNCA	1		transport of mitochondria
fluidity of plasma membrane			0.00675	SNCA	1		maturation of olfactory glomeruli			0.00361	PPP3CA	1		autosomal dominant familial amyotrophic lateral sclerosis			0.00419	SOD1	1		reticulocytosis			0.00412	HBB	1		synaptic transmission of neocortical neurons			0.00438	STXBP1	1		denervation of anterior tibial muscle			0.0054	SOD1	1		production of reactive oxygen species			0.0157	HNRNPK, SNCA	2		binding of Ets element
hereditary persistence of fetal hemoglobin			0.00675	HBB	1		morphology of coat protein complex i vesicles			0.00361	DNM1L	1		bending of membrane patches			0.00419	ANXA5	1		scattering of colon cancer cell lines			0.00412	GNB2L1	1		adenoma			0.00451	ALDOC, ANXA5, GSTP1, TUBB4A	4		destabilization of astral microtubules			0.0054	DPYSL2	1		development of cytoplasm			0.016	HSPA8, SNCA	2		homeostasis of muscle cells
hypertrophy of kidney			0.00675	PPP3CA	1		neurodegeneration of ommatidium			0.00361	SOD1	1		beta Heinz body anemias			0.00419	HBB	1		swelling of brain			0.00412	SOD1	1		carcinoma in lung			0.00456	ALDOC, GSTP1, HSP90AA1, HSPD1, TUBB4A	5		dissociation of vesicles			0.0054	HSPA8	1		hydrolysis of triacylglycerol			0.0162	SNCA	1		abnormal morphology of ganglion cell layer
import of DNA			0.00675	HSPA8	1		neurodegeneration of substantia nigra			0.00361	SEPT5	1		beta thalassemia, dominant inclusion body type			0.00419	HBB	1		tremor of limb			0.00412	SOD1	1		exocytosis of vesicles			0.00473	DNM1L, STXBP1	2		drug resistance of fibroblast cell lines			0.0054	ACTG1	1		hearing			0.0166	ACTG1	1		activation of cytarabine
quantity of phosphatidylglycerol			0.00675	SNCA	1		nodular hyperplasia of liver			0.00361	SOD1	1		binding of synaptic vesicles			0.00419	SNCA	1		cell death of kidney cell lines			0.00434	HK1, PEA15, SOD1	3		homotetramerization of protein			0.00473	ALDOC, DNM1L	2		elongation of mitochondria			0.0054	FIS1	1		cell viability of neuroglia			0.0175	SNCA	1		damage of protein
quantity of presynaptic terminals			0.00675	SNCA	1		nondeletional hemoglobin H disease			0.00361	HBA1/HBA2	1		blebbing of neuroblastoma cell lines			0.00419	DPYSL2	1		apoptosis of cerebral cortex cells			0.00456	PEA15, SOD1	2		acute renal failure			0.00493	GSTP1, PPP3CA	2		endocytosis by B lymphocytes			0.0054	DNM1	1		proliferation of cells			0.0176	ACTG1, FIS1, HNRNPK, HSPA8, SNCA	5		delay in organismal death
sensorimotor impairment			0.00675	SNCA	1		onset of apoptosis of neurons			0.00361	SOD1	1		breakdown of hydrogen peroxide			0.00419	SOD1	1		lichen planus			0.00456	HBB, PPP3CA	2		urothelial neoplasm			0.00493	GSTP1, TUBB4A	2		familial british dementia			0.0054	SOD1	1		cell viability of cortical neurons			0.0187	SNCA	1		disruption of blood-brain barrier
transport of oxygen			0.00675	HBB	1		peroxidation of superoxide			0.00361	SOD1	1		budding of plasma membrane			0.00419	ANXA5	1		anemia			0.00464	HBB, HK1, SOD1	3		development of red blood cells			0.00534	HBA1/HBA2, HBB	2		fibrosis of penis			0.0054	HBB	1		synaptic transmission of synapse			0.0191	SNCA	1		rotation behavior
cell death			0.00742	DNM1, FIS1, GNB2L1, HBB, HNRNPK, HSPA8, HSPD1, PCBP2, PEA15, PPP3CA, SNCA	11		pyridoxamine 5-prime-phophate oxidase deficiency seizures			0.00361	PNPO	1		catabolism of GABA			0.00419	ALDH5A1	1		psoriasis			0.00469	HBB, HSPE1, PGAM1, PPP3CA	4		precancerous condition			0.00534	ALAD, HSP90AA1	2		formation of neurofilament inclusion			0.0054	SOD1	1		mucoepidermoid carcinoma			0.0191	HNRNPK	1		proliferation of carcinoma cell lines
morphology of nervous system			0.00776	DNM1, DPYSL2, PEA15, PPP3CA, SNCA	5		pyruvate dehydrogenase E3-binding protein deficiency			0.00361	PDHX	1		cell flattening of liver cell lines			0.00419	FIS1	1		adenocarcinoma			0.00481	ALDOC, GNB2L1, HBB, PGAM1, PPP3CA	5		mass of brain			0.00555	PPP3CA, TKT	2		function of neuromuscular junctions			0.0054	SOD1	1		activation of astrocytes			0.0204	SNCA	1		cell death of epithelial cell lines
lichen planus			0.00781	HBB, PPP3CA	2		quantity of fibrillar inclusions			0.00361	SOD1	1		clustering of carcinoma cell lines			0.00419	HNRNPA2B1	1		Rasmussen's encephalitis			0.00514	PPP3CA	1		Hepatitis			0.00573	GSTP1, PPP3CA, THOP1	3		injury of mitochondrial membrane			0.0054	HK1	1		accumulation of Ca2+			0.0212	SNCA	1		abnormal morphology of bone marrow
cytokinesis of epithelial cell lines			0.00809	DNM1	1		respiration of cervical cancer cell lines			0.00361	DNM1L	1		clustering of lung cancer cell lines			0.00419	HNRNPA2B1	1		abnormal morphology of nerve fiber layer of retina			0.00514	SOD1	1		renal failure			0.00592	GSTP1, HBA1/HBA2, PPP3CA	3		integrity of muscle			0.0054	SOD1	1		apoptosis of nervous tissue cell lines			0.0232	SNCA	1		degeneration of motor neurons
delay in G1 phase of fibroblast cell lines			0.00809	GNB2L1	1		size of accessory olfactory bulb			0.00361	GNAO1	1		colony formation of stromal cells			0.00419	PPP3CA	1		activation of skeletal muscle satellite cells			0.00514	SOD1	1		concentration of bilirubin			0.00656	HBB	1		mass of heart tissue			0.0054	TKT	1		organization of cytoplasm			0.0233	ACTG1, FIS1, SNCA	3		permeability of mitochondria
enlargement of cardiomyocytes			0.00809	PPP3CA	1		stabilization of mice			0.00361	SOD1	1		contractility of carotid artery			0.00419	SOD1	1		amyotrophic lateral sclerosis 1			0.00514	SOD1	1		conversion of 2-hydroxyestradiol			0.00656	GSTP1	1		mass of liver tissue			0.0054	TKT	1		cell viability of neuroblastoma cell lines			0.0236	SNCA	1		migration of cells
infection of bone cancer cell lines			0.00809	DNM1	1		succinic semialdehyde dehydrogenase deficiency			0.00361	ALDH5A1	1		conversion of coenzyme A			0.00419	ACLY	1		degeneration of interneurons			0.00514	SOD1	1		haptotaxis of embryonic cell lines			0.00656	DNM1	1		mitochondrial fission of cervical cancer cell lines			0.0054	FIS1	1		morphology of synapse			0.024	SNCA	1		apoptosis of motor neurons
macroautophagy of tumor cell lines			0.00809	SNCA	1		synthesis of pyridoxine			0.00361	PNPO	1		cross-linkage of phosphatidylserine			0.00419	ANXA5	1		delay in amyotrophic lateral sclerosis			0.00514	SOD1	1		haptotaxis of epithelial cell lines			0.00656	DNM1	1		mitochondrial fission of mitochondria			0.0054	DNM1L	1		Alzheimer's disease			0.0247	FIS1, SNCA	2		loss of motor neurons
metabolism of muscle			0.00809	PPP3CA	1		thickness of bruch membrane tissue			0.00361	SOD1	1		cytotoxicity of motor neurons			0.00419	SOD1	1		diameter of axons			0.00514	SOD1	1		haptotaxis of kidney cell lines			0.00656	DNM1	1		multiplicity of benign tumor			0.0054	GSTP1	1		neurodegeneration of brain			0.0249	SNCA	1		metabolism of superoxide
quantity of NADH			0.00809	GPD1L	1		trafficking of endocytotic vesicle			0.00361	ANXA5	1		damage of RPE cells			0.00419	SOD1	1		gliosis of spinal cord			0.00514	SOD1	1		internalization of Human rhinovirus 2			0.00656	DNM1	1		neurodegeneration of spinal cord			0.0054	SOD1	1		degeneration of axons			0.0261	SNCA	1		accumulation of adipose tissue
quantity of cardiolipin			0.00809	SNCA	1		vacuolation of cervical cancer cell lines			0.00361	DNM1	1		degeneration of vacuolar mitochondria			0.00419	SOD1	1		handling of Ca2+			0.00514	SOD1	1		killing of hepatoma cell lines			0.00656	GSTP1	1		nonimmune hydrops fetalis			0.0054	HBA1/HBA2	1		oxidative stress response of cells			0.0261	SNCA	1		cell death of pneumocytes
replication of Vesicular stomatitis Indiana virus			0.00809	PCBP2	1		fission			0.00364	DNM1, DNM1L	2		dehydration of phosphatidylserine vesicles			0.00419	ANXA5	1		hereditary persistence of fetal hemoglobin			0.00514	HBB	1		length of filopodia			0.00656	FSCN1	1		quantity of Golgi vesicles			0.0054	SOD1	1		cell death of motor neurons			0.0265	SNCA	1		scattering of kidney cell lines
synthesis of 1-alpha, 25-dihydroxy vitamin D3			0.00809	HSPA8	1		morphology of neurites			0.00394	CKB, DPYSL2, NEFL, PPP3CA	4		delta-aminolevulinate dehydratase porphyria			0.00419	ALAD	1		hypertrophy of astrocytes			0.00514	SOD1	1		length of mitochondria			0.00656	DNM1L	1		quantity of rough endoplasmatic reticulum			0.0054	SOD1	1		replication of vesicular stomatitis virus			0.0265	PCBP2	1		anemia
carcinoma			0.00812	ACTG1, DPYSL2, GNB2L1, HBB, HNRNPK, HSPA8, HSPD1, PEA15, PGAM1, PPP3CA	10		exocytosis			0.00402	DNM1L, PPP3CA, SEPT5, STXBP1	4		denervation of diaphragm			0.00419	SOD1	1		hypertrophy of kidney			0.00514	PPP3CA	1		mass of eye			0.00656	TKT	1		red cell distribution width of red blood cells			0.0054	HBB	1		polyubiquitination			0.0265	PCBP2	1		degeneration of organ of Corti
cell viability			0.00911	DNM1, GNB2L1, HBB, HSPD1, PPP3CA, SNCA	6		anisocytosis			0.00423	HBA1/HBA2, HBB	2		development of fibrillar inclusions			0.00419	SNCA	1		size of axons			0.00514	SOD1	1		methemoglobinemia			0.00656	HBA1/HBA2	1		release of H+			0.0054	GSTP1	1		astrocytosis			0.0273	SNCA	1		regulation of kinase
activation of monocyte-derived macrophages			0.00943	HSPD1	1		quantity of hydrogen peroxide			0.00455	PRDX5, SOD1	2		development of motor nerve			0.00419	NEFL	1		transport of oxygen			0.00514	HBB	1		mitochondrial fission of epithelial cells			0.00656	DNM1L	1		scavenging of superoxide			0.0054	GSR	1		liver cancer			0.0279	ACTG1, HSPA8	2		cell death of cervical cancer cell lines
apoptosis of dopaminergic neurons			0.00943	SNCA	1		outgrowth of neurites			0.0046	DNM1L, DPYSL2, FKBP4, GNAO1, HBA1/HBA2, SOD1	6		development of nephrogenic zone			0.00419	PPP3CA	1		expression of protein			0.00516	GNB2L1, HNRNPK, SOD1	3		oral lichen planus			0.00656	PPP3CA	1		synaptic transmission of neocortical neurons			0.0054	STXBP1	1		quantity of neurites			0.029	SNCA	1		cell death of kidney cell lines
apoptosis of embryonic stem cell lines			0.00943	SNCA	1		sensation			0.00469	DNM1L, GNAO1, HBA1/HBA2, Pkm	4		development of peripherin inclusion			0.00419	SOD1	1		necrosis			0.00553	DNM1, GNB2L1, HK1, HNRNPK, HSPE1, PEA15, PPP3CA, SOD1	8		pH of endosomes			0.00656	DNM1	1		quantity of intercellular junctions			0.00575	DNM1L, SOD1	2		auditory evoked potential			0.029	ACTG1	1		colony formation of myeloid progenitor cells
concentration of docosahexaenoic acid			0.00943	SNCA	1		cell death of central nervous system cells			0.00471	GNAO1, HSP90AA1, HSPD1, PEA15, SOD1	5		diffusion of phosphatidylserine vesicles			0.00419	ANXA5	1		excitatory postsynaptic potential			0.0056	DNM1, PPP3CA	2		priming of synaptic vesicles			0.00656	STXBP1	1		Schizophrenia			0.00578	DPYSL2, MDH1, PGAM1, PNPO, SYN2, THOP1	6		cognitive impairment			0.029	SNCA	1		fragmentation of genomic DNA
conversion of papilloma			0.00943	PEA15	1		morphology of vesicles			0.00488	DNM1, DNM1L	2		disruption of fibrils			0.00419	SNCA	1		metabolism of monosaccharide			0.0057	ALDOC, HK1	2		quantity of mesangial cells			0.00656	PPP3CA	1		quantity of cellular protrusions			0.006	ACTG1, FSCN1, SOD1	3		function of mitochondria			0.0298	SNCA	1		innervation of muscle
homeostasis of neurons			0.00943	SNCA	1		non-small cell lung cancer			0.00491	ENO1, GNB2L1, GSTP1, HSPD1, TUBB4A	5		disruption of neuromuscular junctions			0.00419	SOD1	1		absorption of triacylglycerol			0.00617	SOD1	1		reduction of monohydroperoxy-linoleic acid			0.00656	Gsta4	1		endocytosis			0.00644	DNM1, DNM1L, GNB2L1, HSPA8	4		psoriasis			0.0317	HSPA8, PCBP2	2		degeneration of inner hair cells
keratoconjunctivitis			0.00943	PPP3CA	1		cell death of brain			0.00497	GNAO1, HSPD1, PEA15, PPP3CA, SOD1	5		disruption of vesicle aggregates			0.00419	SNCA	1		apoptosis of pyramidal neurons			0.00617	SOD1	1		senescence of liver cell lines			0.00656	ACLY	1		Cytosis			0.00677	HBA1/HBA2, HBB, SOD1, TUBB4A	4		quantity of nitric oxide			0.0318	SNCA	1		endocytosis by tumor cell lines
loss of oligodendrocytes			0.00943	SNCA	1		adenoma			0.00511	ALDOC, ANXA5, GNB4, GSTP1, TUBB4A	5		dopamine dysregulation syndrome			0.00419	SNCA	1		cytokinesis of epithelial cell lines			0.00617	DNM1	1		survival of mesangial cells			0.00656	PPP3CA	1		preeclampsia			0.00686	GSR, GSTP1	2		epidermal hyperplasia			0.0326	HSPA8	1		quantity of lipid peroxide
number of stereocilia			0.00943	ACTG1	1		seizures			0.00518	ALDH5A1, CKB, GNAO1, PNPO, SYN2	5		enlargement of liver cell lines			0.00419	FIS1	1		damage of lipid			0.00617	SOD1	1		quantity of reticulocytes			0.00666	HBA1/HBA2, HBB	2		exocytosis of vesicles			0.00715	DNM1L, STXBP1	2		release of dopamine			0.0334	SNCA	1		transport of transport vesicles
oxidation of DNA			0.00943	SNCA	1		apoptosis of cerebral cortex cells			0.00546	GNAO1, PEA15, SOD1	3		entry into S phase of trophoblast giant cells			0.00419	PEA15	1		delay in G1 phase of fibroblast cell lines			0.00617	GNB2L1	1		renal cancer			0.0067	ANXA5, GSTP1, NDUFB7, TUBB4A	4		homotetramerization of protein			0.00715	ALDOC, DNM1L	2		fatty acid metabolism			0.0343	HSPA8, SNCA	2		aggregation of protein
receptor-mediated endocytosis of protein			0.00943	DNM1	1		lichen planus			0.00546	ENO1, HBB, PPP3CA	3		exocytosis of L-glutamic acid			0.00419	SNCA	1		enlargement of cardiomyocytes			0.00617	PPP3CA	1		acute lung injury			0.00689	HBA1/HBA2, HBB	2		digestive organ tumor			0.00742	ACTG1, DPYSL2, ENO1, FSCN1, GNB2L1, GSTP1, HNRNPK, HSPA8, HSPE1, PGAM1, SOD1, TUBB4A	12		primary biliary cirrhosis			0.0367	HNRNPK	1		mitochondrial membrane potential
receptor-mediated endocytosis of vesicles			0.00943	PPP3CA	1		homo-oligomerization of protein			0.00577	ALAD, ANXA5, DPYSL3	3		exocytosis of chromaffin vesicles			0.00419	STXBP1	1		infection of bone cancer cell lines			0.00617	DNM1	1		apoptosis of cardiomyocytes			0.00726	HSPD1, HSPE1, PPP3CA	3		metabolism of purine nucleotide			0.00743	Atp5h, HSPA8, MDH1	3		cell death of hippocampal neurons			0.0375	SNCA	1		synthesis of epoprostenol
running			0.00943	HBB	1		cell viability of pheochromocytoma cell lines			0.00592	GNB2L1, SOD1	2		fission of synaptic vesicles			0.00419	DNM1	1		metabolism of fructose-1,6-diphosphate			0.00617	ALDOC	1		neuroblastoma			0.00737	GSTP1, TUBB4A	2		urothelial neoplasm			0.00745	GSTP1, TUBB4A	2		paralysis			0.0375	SNCA	1		homeostasis of iron ion
thrombotic thrombocytopenic purpura			0.00943	PPP3CA	1		disruption of filaments			0.00592	NEFL, SEPT7	2		formation of Lewy neurites			0.00419	SNCA	1		metabolism of glucose-6-phosphate			0.00617	HK1	1		degeneration of axons			0.00786	DPYSL3, STXBP1	2		release of neurotransmitter			0.00757	SEPT5, SGTA, SYN2	3		uptake of Ca2+			0.0391	SNCA	1		quantity of dopaminergic neurons
metabolism of nucleic acid component or derivative			0.0105	DPYSL2, GPD1L, HSPA8, HSPD1	4		quantity of mitochondria			0.00592	DNM1, DNM1L	2		formation of supernumerary axons			0.00419	DPYSL2	1		metabolism of muscle			0.00617	PPP3CA	1		small cell lung cancer			0.00786	HSP90AA1, HSPD1	2		atopic dermatitis			0.00792	DPYSL2, ENO1, FLOT1, HBB	4		release of L-glutamic acid			0.0395	SNCA	1		transport of L-glutamic acid
morphology of nervous tissue			0.0106	DNM1, DPYSL2, PPP3CA, SNCA	4		formation of actin bundles			0.00628	DPYSL3, FSCN1	2		formation of tubular membrane clusters			0.00419	DNM1L	1		nitrosylation of protein			0.00617	SOD1	1		necrosis			0.0079	ACLY, DNM1, DNM1L, DPYSL3, FKBP4, GSTP1, HSP90AA1, HSPA8, HSPD1, HSPE1, PEA15, PPP3CA, STXBP1	13		development of red blood cells			0.00806	HBA1/HBA2, HBB	2		catabolism of ATP			0.0395	HSPA8	1		edema of brain
Brugada syndrome			0.0108	GPD1L	1		metabolism of ATP			0.0066	ACLY, Atp5h, HSP90AA1	3		function of dopamine			0.00419	SNCA	1		vitamin D-resistant rickets			0.00617	HNRNPA2B1	1		sensation			0.00794	DNM1L, HBA1/HBA2, Pkm	3		autosomal recessive amyotrophic lateral sclerosis			0.0081	SOD1	1		activation of microglia			0.0412	SNCA	1		skin squamous cell carcinoma
autophagy of neuroblastoma cell lines			0.0108	SNCA	1		cell death of astrocytes			0.00666	HSP90AA1, SOD1	2		growth of colonocytes			0.00419	GNB2L1	1		hematopoiesis of blood cells			0.00663	HBB, SOD1	2		benign neoplasia			0.00839	ALDOC, ANXA5, Gsta4, GSTP1, PEA15, TUBB4A	6		climbing behavior			0.0081	SOD1	1		organismal death			0.0447	ACTG1, HNRNPK, SNCA	3		swimming behavior
cell death of myeloid progenitor cells			0.0108	PCBP2	1		necrosis			0.00684	ACLY, DNM1, DNM1L, DPYSL3, ENO1, FKBP4, GNAO1, GNB2L1, GSR, GSTP1, HSP90AA1, HSPD1, MDH1, NEFL, PEA15, PPP3CA, SOD1, STXBP1, UQCRFS1	19		growth of outer stripe of outer medulla			0.00419	PPP3CA	1		production of superoxide			0.00663	GNB2L1, SOD1	2		abnormal morphology of small penis			0.00873	FKBP4	1		colony formation of pre-B lymphocytes			0.0081	SOD1	1		concentration of glutathione			0.0448	SNCA	1		degeneration of outer hair cells
conversion of carcinoma			0.0108	PEA15	1		formation of axons			0.00705	DPYSL2, NEFL	2		growth of renal cortex			0.00419	PPP3CA	1		synthesis of prostaglandin E2			0.00717	HBB, SOD1	2		activation of beta islet cells			0.00873	STXBP1	1		concentration of bilirubin			0.0081	HBB	1		excitatory postsynaptic potential			0.0452	SNCA	1		degeneration of spiral ganglion
development of naive T lymphocytes			0.0108	PPP3CA	1		polymerization of microtubules			0.00705	FKBP4, NEFL	2		hereditary spastic paraplegia autosomal dominant 13			0.00419	HSPD1	1		Fanconi anemia group I			0.00719	SOD1	1		branching of cortical neurons			0.00873	DPYSL3	1		conversion of 2-hydroxyestradiol			0.0081	GSTP1	1		exocytosis by cells			0.046	SNCA	1		myocardial necrosis
dysfunction of neurons			0.0108	SNCA	1		quantity of axons			0.00705	NEFL, SOD1	2		immune protection of embryo			0.00419	HSPE1	1		Fanconi anemia group J			0.00719	SOD1	1		concentration of acetyl-coenzyme A			0.00873	ACLY	1		damage of nucleus			0.0081	SOD1	1		rheumatoid arthritis			0.0462	HSPA8, SNCA	2		swelling of mitochondria
iridocyclitis			0.0108	HSPD1	1		bipolar disorder			0.00714	ALDH5A1, DPYSL2, NEFL, PPP3CA, SYN2	5		induction of axons			0.00419	DPYSL2	1		Fanconi's anemia, group C			0.00719	SOD1	1		endocytosis by fibroblasts			0.00873	DNM1	1		degeneration of pillar cells			0.0081	SOD1	1		concentration of dopamine			0.0468	SNCA	1		cell death of tumor cells
quantity of slow-twitch muscle fibers			0.0108	PPP3CA	1		HELLP syndrome			0.0072	GSTP1	1		infection by Pseudomonas aeruginosa			0.00419	Gsta4	1		Fanconi's anemia, group D1			0.00719	SOD1	1		falciparum malaria			0.00873	HBB	1		delay in neurodegeneration			0.0081	SOD1	1		digestive organ tumor			0.0473	ACTG1, HNRNPK, HSPA8	3		elongation of axons
seborrheic dermatitis			0.0108	PPP3CA	1		activation of interneurons			0.0072	SOD1	1		inhibition of phosphatidylserine			0.00419	ANXA5	1		abnormal morphology of cochlear nerve			0.00719	SOD1	1		metabolism of coenzyme A			0.00873	ACLY	1		formation of fibrillar inclusions			0.0081	SOD1	1		motor function			0.0484	SNCA	1		cell viability of ovarian cancer cell lines
necrosis			0.0113	DNM1, GNB2L1, HNRNPK, HSPA8, HSPD1, PCBP2, PEA15, PPP3CA, SNCA	9		activation of motor neurons			0.0072	SOD1	1		length of cortical neurons			0.00419	DPYSL3	1		abnormal morphology of common lymphoid progenitor cells			0.00719	SOD1	1		ototoxicity			0.00873	GSTP1	1		fusion of cytotrophoblastic cells			0.0081	SOD1	1		phosphorylation of protein			0.0491	FNIP1, SNCA	2		quantity of LH in blood
size of body			0.0117	ACTG1, HBB, PEA15, PPP3CA, SNCA	5		association of synaptic vesicles			0.0072	SYN2	1		maintenance of synapse			0.00419	SYN2	1		accumulation of neurofilaments			0.00719	SOD1	1		polarity of T lymphocytes			0.00873	HSPD1	1		haptotaxis of embryonic cell lines			0.0081	DNM1	1									quantity of peripheral blood leukocytes
engulfment of cells			0.0117	DNM1, GNB2L1, SNCA	3		binding of androgen			0.0072	FKBP4	1		mass of brain tissue			0.00419	TKT	1		concentration of ascorbic acid			0.00719	SOD1	1		reticulocytosis			0.00873	HBB	1		haptotaxis of epithelial cell lines			0.0081	DNM1	1									migration of fibrosarcoma cell lines
production of reactive oxygen species			0.0121	GNB2L1, HNRNPK, SNCA	3		binding of phospholipid vesicles			0.0072	ANXA5	1		mass of kidney tissue			0.00419	TKT	1		conversion of papilloma			0.00719	PEA15	1		targeting of synaptic vesicles			0.00873	SEPT5	1		haptotaxis of kidney cell lines			0.0081	DNM1	1									morphology of motor neurons
Stevens-Johnson syndrome			0.0121	PPP3CA	1		biosynthesis of D-ribose-5-phosphate			0.0072	TKT	1		maturation of kidney			0.00419	PPP3CA	1		dysfunction of endothelial tissue			0.00719	SOD1	1		thickness of skin			0.00873	GSTP1	1		infection by Newcastle disease virus			0.0081	PCBP2	1									secretion of L-glutamic acid
accumulation of autophagic vacuoles			0.0121	SNCA	1		budding of caveolae			0.0072	DNM1	1		maturation of nephrogenic zone			0.00419	PPP3CA	1		group B Fanconi's anemia			0.00719	SOD1	1		mass of kidney			0.00942	PPP3CA, TKT	2		internalization of Human rhinovirus 2			0.0081	DNM1	1									quantity of corpus luteum
accumulation of mitochondria			0.0121	FIS1	1		cell death of pre-oligodendrocytes			0.0072	SOD1	1		maturation of olfactory glomeruli			0.00419	PPP3CA	1		inflammation of spinal cord			0.00719	SOD1	1		systemic autoimmune syndrome			0.00996	ACLY, DNM1, FLOT1, HBA1/HBA2, HSPA8, HSPD1, PPP3CA	7		killing of hepatoma cell lines			0.0081	GSTP1	1									cell death of neuroblastoma cells
exocytosis of Weibel-Palade bodies			0.0121	SNCA	1		cleavage of core promoter			0.0072	NME2	1		mineralization of bone cancer cell lines			0.00419	SNCA	1		keratoconjunctivitis			0.00719	PPP3CA	1		upper aerodigestive tract carcinoma			0.00997	GSTP1, TUBB4A	2		length of filopodia			0.0081	FSCN1	1									fragmentation of Golgi apparatus
hemosiderosis			0.0121	HBB	1		co-localization of microtubules			0.0072	FKBP4	1		mitochondrial fission of epithelial cell lines			0.00419	FIS1	1		lesioning of striatum			0.00719	SOD1	1		inflammation of lung			0.0104	ANXA5, Gapdh/LOC100042025, PPP3CA, TKT	4		length of mitochondria			0.0081	DNM1L	1									outgrowth of neurites
killing of cervical cancer cell lines			0.0121	HNRNPK	1		concentration of 18:1(n-9) fatty acids			0.0072	ACLY	1		mitochondrial fission of liver cell lines			0.00419	FIS1	1		neurodegeneration of dopaminergic neurons			0.00719	SOD1	1		Viral Infection			0.0105	ANXA5, DNM1, FSCN1, HSP90AA1, HSPD1, NDUFB7, PPP3CA, STXBP1, TKT, TUBB4A	10		mass of eye			0.0081	TKT	1									formation of cytoplasmic aggregates
organization of mitochondrial membrane			0.0121	SNCA	1		conjugation of 2-hydroxyestradiol			0.0072	GSTP1	1		morphology of coat protein complex i vesicles			0.00419	DNM1L	1		number of stereocilia			0.00719	ACTG1	1		proliferation of mononuclear leukocytes			0.0105	GSTP1, HNRNPA2B1, HSPA8, HSPD1, PEA15, PPP3CA	6		metabolism of phosphocreatine			0.0081	CKB	1									proliferation of breast cancer cell lines
proliferation of T lymphocytes			0.0132	HSPA8, HSPD1, PEA15, PPP3CA	4		conversion of citric acid			0.0072	ACLY	1		neurodegeneration of nigrostriatal dopamine system neuron			0.00419	SNCA	1		receptor-mediated endocytosis of protein			0.00719	DNM1	1		synthesis of ATP			0.0105	DNM1L, HSPD1	2		methemoglobinemia			0.0081	HBA1/HBA2	1									quantity of axons
apoptosis of skin cell lines			0.0135	HSPD1	1		conversion of glutathione			0.0072	GSR	1		neurodegeneration of ommatidium			0.00419	SOD1	1		receptor-mediated endocytosis of vesicles			0.00719	PPP3CA	1		nodule			0.0108	ANXA5, GSTP1	2		mitochondrial fission of epithelial cells			0.0081	DNM1L	1									recessive disease
cell-cell adhesion of colon cancer cell lines			0.0135	GNB2L1	1		degeneration of motor axons			0.0072	SOD1	1		neurodegeneration of substantia nigra			0.00419	SEPT5	1		relaxation of carotid artery			0.00719	SOD1	1		Rasmussen's encephalitis			0.0109	PPP3CA	1		mobilization of mice			0.0081	SOD1	1									apoptosis of sympathetic neuron
localization of lysosome			0.0135	SNCA	1		denervation of anterior tibial muscle			0.0072	SOD1	1		nodular hyperplasia of liver			0.00419	SOD1	1		running			0.00719	HBB	1		binucleation of cervical cancer cell lines			0.0109	SEPT7	1		morphology of keratinocyte cancer cell lines			0.0081	PEBP1	1									phosphorylation of L-threonine
parkinsonism			0.0135	SNCA	1		destabilization of astral microtubules			0.0072	DPYSL2	1		nondeletional hemoglobin H disease			0.00419	HBA1/HBA2	1		thrombotic thrombocytopenic purpura			0.00719	PPP3CA	1		conversion of acetyl-coenzyme A			0.0109	ACLY	1		onset of amyotrophic lateral sclerosis			0.0081	SOD1	1									damage of mitochondria
uptake of 5-hydroxytryptamine			0.0135	SNCA	1		detachment of neutrophils			0.0072	ANXA5	1		oncogenic potential of melanoma cell lines			0.00419	PEBP1	1		lifespan of organism			0.00762	PPP3CA, SOD1	2		hereditary persistence of fetal hemoglobin			0.0109	HBB	1		opening of pore			0.0081	CKB	1									phosphorylation of carbohydrate
uptake of norepinephrine			0.0135	SNCA	1		development of genital tubercle			0.0072	FKBP4	1		onset of apoptosis of neurons			0.00419	SOD1	1		transport of D-glucose			0.00797	PEA15, SOD1	2		hypertrophy of kidney			0.0109	PPP3CA	1		oxidative stress response of neurons			0.0081	SOD1	1									quantity of myeloid progenitor cells
volume of red blood cells			0.0135	HBB	1		endocytosis by B lymphocytes			0.0072	DNM1	1		peroxidation of superoxide			0.00419	SOD1	1		Fanconi's anemia, group A			0.00822	SOD1	1		import of DNA			0.0109	HSPA8	1		pH of endosomes			0.0081	DNM1	1									cell viability of motor neurons
quantity of cellular protrusions			0.0146	ACTG1, SNCA	2		engulfment of photoreceptor outer segments			0.0072	ANXA5	1		production of cytoplasmic aggregates			0.00419	SNCA	1		atrophy of brain			0.00822	SOD1	1		mitophagy			0.0109	DNM1L	1		patterning of dendrites			0.0081	DPYSL2	1									muscle weakness
cell death of kidney cells			0.0147	PEA15, PPP3CA, SNCA	3		familial british dementia			0.0072	SOD1	1		punishment learning			0.00419	SNCA	1		conversion of carcinoma			0.00822	PEA15	1		secondary sex determination			0.0109	FKBP4	1		priming of synaptic vesicles			0.0081	STXBP1	1									colony formation of lung cancer cell lines
abnormal morphology of mossy fibers			0.0148	PPP3CA	1		fibrosis of penis			0.0072	HBB	1		pyridoxamine 5-prime-phophate oxidase deficiency seizures			0.00419	PNPO	1		development of naive T lymphocytes			0.00822	PPP3CA	1		synthesis of L-serine			0.0109	Pkm	1		production of cellular inclusion bodies			0.0081	SOD1	1									migration of gonadal cell lines
hypertrophy of myocardium			0.0148	PPP3CA	1		formation of neurofilament inclusion			0.0072	SOD1	1		quantity of dense core granules			0.00419	SNCA	1		heterotetramerization of protein			0.00822	ALDOC	1		stabilization of protein			0.0111	HSPD1, STXBP1	2		quantity of neuromuscular junctions			0.0081	SOD1	1									color of liver
length of axons			0.0148	DPYSL2	1		function of neuromuscular junctions			0.0072	SOD1	1		quantity of fibrillar inclusions			0.00419	SOD1	1		innervation of axons			0.00822	SOD1	1		tauopathy			0.0113	ACLY, DNM1L, FIS1, HSPD1, TUBB4A	5		reduction of monohydroperoxy-linoleic acid			0.0081	Gsta4	1									metabolism of glutathione
metabolism of NADH			0.0148	GPD1L	1		hereditary coproporphyria			0.0072	ALAD	1		replenishment of synaptic vesicles			0.00419	SNCA	1		quantity of slow-twitch muscle fibers			0.00822	PPP3CA	1		abnormal morphology of red blood cells			0.0117	HBA1/HBA2, HBB	2		stabilization of neuromuscular junctions			0.0081	SOD1	1									neovascularization of retina
translocation of protein			0.0148	SNCA	1		integrity of muscle			0.0072	SOD1	1		respiration of cervical cancer cell lines			0.00419	DNM1L	1		removal of superoxide			0.00822	SOD1	1		gastrointestinal tract cancer			0.0124	ACLY, FSCN1, GSTP1, HSP90AA1, HSPA8, HSPE1, PPP3CA, TUBB4A	8		uptake of sphingomyelin			0.0081	PEBP1	1									quantity of hydrogen peroxide
neuronal cell death			0.0148	HSPD1, PEA15, PPP3CA, SNCA	4		mass of heart tissue			0.0072	TKT	1		reward learning			0.00419	SNCA	1		rotarod-walking behavior			0.00822	SOD1	1		transport of molecule			0.0125	FKBP4, HBA1/HBA2, HBB, HNRNPA2B1, HSPA8, PEA15, PPP3CA, STXBP1	8		vasospasm of coronary artery			0.0081	SOD1	1									quantity of focal adhesions
cell movement of kidney cell lines			0.015	DNM1, GNB2L1	2		mass of liver tissue			0.0072	TKT	1		size of accessory olfactory bulb			0.00419	GNAO1	1		seborrheic dermatitis			0.00822	PPP3CA	1		receptor-mediated endocytosis			0.0129	DNM1, PPP3CA	2		uptake of lipid			0.00828	HSPA8, PEBP1, SOD1	3									walking
Cancer			0.0157	ACTG1, DPYSL2, FIS1, GNB2L1, HBB, HNRNPK, HSPA8, HSPD1, PEA15, PGAM1, PNPO, PPP3CA	12		metabolism of acetate			0.0072	ALDH5A1	1		stabilization of mice			0.00419	SOD1	1		quantity of cellular protrusions			0.00856	ACTG1, SOD1	2		sexually transmitted disease			0.0129	PPP3CA, TUBB4A	2		acute myeloid leukemia			0.00858	GNB2L1, GSTP1, HSPD1	3									hypersensitive reaction
digestive organ tumor			0.0161	ACTG1, DPYSL2, GNB2L1, HNRNPK, HSPA8, PGAM1, PPP3CA	7		metabolism of galactosylceramide			0.0072	ALDH5A1	1		succinic semialdehyde dehydrogenase deficiency			0.00419	ALDH5A1	1		cell movement of kidney cell lines			0.0088	DNM1, GNB2L1	2		activation of lipopolysaccharide			0.0131	ANXA5	1		proliferation of carcinoma cell lines			0.00869	FSCN1, HK1, HNRNPA2B1, SOD1	4									depolymerization of microtubules
G0/G1 phase transition of fibroblast cell lines			0.0161	GNB2L1	1		metabolism of glucosylceramide			0.0072	ALDH5A1	1		synthesis of pyridoxine			0.00419	PNPO	1		processing of mRNA			0.00917	HBB, HNRNPA2B1	2		binding of glucocorticoid			0.0131	FKBP4	1		release of dopamine			0.0087	SEPT5, SYN2	2									senescence of fibroblasts
cleavage of mRNA			0.0161	HBB	1		mitochondrial fission of mitochondria			0.0072	DNM1L	1		thickness of bruch membrane tissue			0.00419	SOD1	1		Stevens-Johnson syndrome			0.00924	PPP3CA	1		cytokinesis of epithelial cell lines			0.0131	DNM1	1		epileptic encephalopathy			0.00902	PNPO, STXBP1	2									apoptosis of tumor cell lines
damage of axons			0.0161	SNCA	1		multiplicity of benign tumor			0.0072	GSTP1	1		trafficking of endocytotic vesicle			0.00419	ANXA5	1		accumulation of hydrogen peroxide			0.00924	SOD1	1		enlargement of cardiomyocytes			0.0131	PPP3CA	1		quantity of reticulocytes			0.01	HBA1/HBA2, HBB	2									breakage of chromosomes
deformation of bone			0.0161	HBB	1		neurodegeneration of spinal cord			0.0072	SOD1	1		transport of 25-hydroxy-vitamin D3			0.00419	HSPA8	1		concentration of anandamide			0.00924	SOD1	1		infection of bone cancer cell lines			0.0131	DNM1	1		Hepatitis			0.0103	GSTP1, SOD1, THOP1	3									cell viability of cortical neurons
efflux of dopamine			0.0161	SNCA	1		nonimmune hydrops fetalis			0.0072	HBA1/HBA2	1		upregulation of dopamine			0.00419	SNCA	1		damage of protein			0.00924	SOD1	1		lack of trophoblast giant cells			0.0131	DNM1L	1		acute lung injury			0.0104	HBA1/HBA2, HBB	2									choroidal neovascularization
formation of endosomes			0.0161	HSPA8	1		onset of cell death of motor neurons			0.0072	NEFL	1		uptake of 25-hydroxy-vitamin D3			0.00419	HSPA8	1		hemosiderosis			0.00924	HBB	1		maturation of synaptic vesicles			0.0131	STXBP1	1		hypersensitive reaction			0.0107	DPYSL2, ENO1, FLOT1, HBB, SOD1	5									generation of hydrogen peroxide
growth of secondary tumor			0.0161	GNB2L1	1		permeability of endothelial barrier			0.0072	GNAO1	1		vacuolation of cervical cancer cell lines			0.00419	DNM1	1		killing of cervical cancer cell lines			0.00924	HNRNPK	1		metabolism of fructose-1,6-diphosphate			0.0131	ALDOC	1		activation of beta islet cells			0.0108	STXBP1	1									quantity of superoxide
polarization of leukemia cell lines			0.0161	DPYSL2	1		quantity of Golgi vesicles			0.0072	SOD1	1		formation of cellular inclusion bodies			0.00426	NEFL, SNCA, SOD1	3		noise-induced hearing loss			0.00924	SOD1	1		metabolism of muscle			0.0131	PPP3CA	1		branching of cortical neurons			0.0108	DPYSL3	1									mating behavior
polarization of neurons			0.0161	DPYSL2	1		quantity of rough endoplasmatic reticulum			0.0072	SOD1	1		seizure disorder			0.00434	ALDH5A1, CKB, GNAO1, PNPO, STXBP1, SYN2	6		organization of neurofilaments			0.00924	SOD1	1		shape change of astrocytes			0.0131	HSP90AA1	1		conversion of hydrogen peroxide			0.0108	SOD1	1									mucoepidermoid carcinoma
metabolism of purine nucleotide			0.0168	GPD1L, HSPA8	2		quantity of sensory axons			0.0072	NEFL	1		hetero-oligomerization of protein			0.00442	HBA1/HBA2, HBB, SEPT7	3		apoptosis of tumor cell lines			0.0097	DNM1, GNB2L1, HNRNPK, PEA15, SOD1	5		synthesis of 1-alpha, 25-dihydroxy vitamin D3			0.0131	HSPA8	1		endocytosis by fibroblasts			0.0108	DNM1	1									steatohepatitis
release of neurotransmitter			0.0171	PPP3CA, SNCA	2		recovery of ATP			0.0072	HSPD1	1		synthesis of purine nucleotide			0.00442	DNM1L, HSPD1, NME2, SOD1	4		hearing loss			0.0098	ACTG1, SOD1	2		urothelial bladder carcinoma			0.0131	GSTP1	1		falciparum malaria			0.0108	HBB	1									volume of infarct
cytokinesis			0.0173	DNM1, SEPT7	2		red cell distribution width of red blood cells			0.0072	HBB	1		bladder carcinoma			0.00449	GSTP1, HSP90AA1	2		cell-cell adhesion of colon cancer cell lines			0.0103	GNB2L1	1		vitamin D-resistant rickets			0.0131	HNRNPA2B1	1		formation of intermediate filament inclusions			0.0108	SOD1	1									autophagy of brain cancer cell lines
abnormal morphology of synaptic vesicles			0.0175	DNM1	1		release of H+			0.0072	GSTP1	1		disruption of cell-cell contacts			0.00449	GNB2L1, SOD1	2		neuroinflammation			0.0103	SOD1	1		central nervous system tumor			0.0134	ALAD, ALDOC, HSPA8, TUBB4A	4		glycolysis of leukocyte cell lines			0.0108	HK1	1									nonalcoholic fatty liver disease
elongation of filaments			0.0175	SEPT7	1		scavenging of superoxide			0.0072	GSR	1		quantity of cellular inclusion bodies			0.00449	SNCA, SOD1	2		quantity of 2-arachidonoylglycerol			0.0103	SOD1	1		cervical cancer			0.014	ANXA5, GSTP1, HSP90AA1	3		loss of motor axons			0.0108	SOD1	1									respiration of mitochondria
hemolysis of red blood cells			0.0175	HBB	1		synaptic transmission of neocortical neurons			0.0072	STXBP1	1		quantity of dopaminergic neurons			0.00449	SNCA, SOD1	2		quantity of vacuole			0.0103	SOD1	1		chronic hepatitis			0.0152	PPP3CA, THOP1	2		motor function of hindlimb			0.0108	SOD1	1									cell death of astrocytes
long-term potentiation of hippocampal neurons			0.0175	SNCA	1		cell survival			0.00726	ACLY, CALB2, DNM1, GNB2L1, GSR, GSTP1, HBB, HSPD1, NEFL, PEA15, PPP3CA, SOD1	12		quantity of vesicles			0.00458	DNM1, SNCA, SOD1	3		volume of red blood cells			0.0103	HBB	1		activation of monocyte-derived macrophages			0.0152	HSPD1	1		ototoxicity			0.0108	GSTP1	1									cell spreading of fibroblast cell lines
minimal change nephrotic syndrome			0.0175	PPP3CA	1		metabolism of xenobiotic			0.00744	Gsta4, GSTP1	2		quantity of reactive oxygen species			0.00462	GSR, PRDX5, SNCA, SOD1	4		tremor			0.0104	PPP3CA, SOD1	2		binding of estrogen			0.0152	FKBP4	1		polarity of T lymphocytes			0.0108	HSPD1	1									cholangiocarcinoma
permeabilization of vesicles			0.0175	SNCA	1		colony formation of carcinoma cell lines			0.00785	HNRNPA2B1, PEA15	2		apoptosis of central nervous system cells			0.00472	GNAO1, HSP90AA1, PEA15, SOD1	4		lupus erythematosus			0.0107	HSPE1, PPP3CA	2		conversion of beta-estradiol			0.0152	GSTP1	1		reticulocytosis			0.0108	HBB	1									cell death of endothelial cell lines
quantity of papilloma			0.0175	PEA15	1		cell viability of motor neurons			0.00827	NEFL, SOD1	2		abnormal morphology of axons			0.00507	CKB, NEFL, PPP3CA	3		abnormal morphology of mossy fibers			0.0113	PPP3CA	1		conversion of papilloma			0.0152	PEA15	1		scattering of colon cancer cell lines			0.0108	GNB2L1	1									transport of synaptic vesicles
acute myeloid leukemia			0.0186	GNB2L1, HSPD1	2		concentration of acylglycerol			0.00835	ACLY, FKBP4, GNAO1, PPP3CA, SOD1	5		cell death of cortical neurons			0.00515	GNAO1, HSPD1, PEA15, SNCA	4		disruption of blood-brain barrier			0.0113	SOD1	1		degranulation of blood platelets			0.0152	STXBP1	1		swelling of brain			0.0108	SOD1	1									cell viability of neuroblastoma cell lines
activation of PBMCs			0.0188	HSPD1	1		ovarian cancer			0.00844	CALB2, ENO1, GSTP1, HSP90AA1, PEA15, TUBB4A	6		colony formation of tumor cell lines			0.00533	ENO1, HNRNPA2B1, NME2, PEA15, SOD1	5		hypertrophy of myocardium			0.0113	PPP3CA	1		keratoconjunctivitis			0.0152	PPP3CA	1		targeting of synaptic vesicles			0.0108	SEPT5	1									quantity of actin stress fibers
behavioral deficit			0.0188	SNCA	1		dominant disease			0.00844	ALAD, ALDOC, HBB, HSPD1, SOD1	5		cell death of kidney cells			0.00553	GNAO1, GSTP1, PEA15, PPP3CA, SNCA, SOD1	6		length of axons			0.0113	DPYSL2	1		number of stereocilia			0.0152	ACTG1	1		thickness of skin			0.0108	GSTP1	1									cell viability of lung cancer cell lines
catalepsy			0.0188	SNCA	1		cell death of cerebral cortex cells			0.00863	GNAO1, HSPD1, PEA15, SOD1	4		squamous cell tumor			0.00553	Gsta4, GSTP1, HBA1/HBA2, HSP90AA1, SOD1, TUBB4A	6		toxicity of cells			0.0113	SOD1	1		receptor-mediated endocytosis of protein			0.0152	DNM1	1		tremor of limb			0.0108	SOD1	1									implantation of embryo
synaptic transmission of hippocampal neurons			0.0188	SNCA	1		colony formation of lung cancer cell lines			0.0087	HNRNPA2B1, SOD1	2		anisocytosis			0.00566	HBA1/HBA2, HBB	2		cell viability			0.0114	DNM1, GNB2L1, HBB, PPP3CA, SOD1	5		receptor-mediated endocytosis of vesicles			0.0152	PPP3CA	1		neuroblastoma			0.0111	GSTP1, TUBB4A	2									quantity of motor neurons
activation of macrophages			0.0193	HSPD1, SNCA	2		morphology of nervous tissue			0.00888	CKB, DNM1, DPYSL2, NEFL, PPP3CA, SOD1, SYN2	7		fragmentation of mitochondria			0.00566	DNM1L, FIS1	2		myocardial infarction			0.0117	PPP3CA, SOD1	2		respiration of fibroblast cell lines			0.0152	Gsta4	1		cell death of motor neurons			0.0115	DPYSL3, SOD1	2									quantity of carbohydrate
survival of red blood cells			0.0201	HBB	1		juvenile rheumatoid arthritis			0.00906	ACLY, DNM1, GSR	3		morphology of mitochondria			0.00578	DNM1L, FIS1, SNCA	3		G0/G1 phase transition of fibroblast cell lines			0.0123	GNB2L1	1		thrombotic thrombocytopenic purpura			0.0152	PPP3CA	1		small cell lung cancer			0.0118	CKB, HSPD1	2									dysfunction of mitochondria
localization of protein			0.0214	GNB2L1, SNCA	2		benign neoplasia			0.00921	ALDOC, ANXA5, GNB4, Gsta4, GSTP1, MDH1, PEA15, TUBB4A	8		morphology of nervous tissue			0.00582	CKB, DNM1, DPYSL2, NEFL, PPP3CA, SNCA, SOD1, SYN2	8		age-related hearing loss			0.0123	SOD1	1		morphology of mitochondria			0.0155	DNM1L, FIS1	2		exocytosis			0.0126	DNM1L, SEPT5, STXBP1	3									formation of vacuole
formation of cataract			0.0214	SNCA	1		production of superoxide			0.00927	GNB2L1, Gsta4, SOD1	3		paralysis			0.00597	HSPD1, SNCA, SOD1	3		cell death of superior cervical ganglion neurons			0.0123	SOD1	1		internalization of protein			0.0169	DNM1, PPP3CA	2		cell death of cervical cancer cell lines			0.0128	DNM1L, HNRNPK, PCBP2, SOD1	4									quantity of ovarian follicle
hypertrophy of skeletal muscle			0.0214	PPP3CA	1		production of reactive oxygen species			0.00947	DNM1L, GNB2L1, Gsta4, SOD1, UQCRFS1	5		quantity of hydrogen peroxide			0.00608	PRDX5, SOD1	2		cleavage of mRNA			0.0123	HBB	1		proliferation of T lymphocytes			0.0172	HNRNPA2B1, HSPA8, HSPD1, PEA15, PPP3CA	5		transport of alpha-amino acid			0.013	SOD1, STXBP1	2									activation of enzyme
quantity of caveolae			0.0214	DNM1	1		hydrolysis of nucleotide			0.0097	DNM1L, GNAO1, HSPD1	3		morphology of vesicles			0.00652	DNM1, DNM1L	2		deformation of bone			0.0123	HBB	1		lymphocytic leukemia			0.0173	ACTG1, DNM1L, TUBB4A	3		migration of prostate cancer cell lines			0.0133	FSCN1, GNB2L1	2									astrocytosis
quantity of microglia			0.0214	SNCA	1		cervical cancer			0.00973	ANXA5, ENO1, GSTP1, HSP90AA1	4		secretion of L-glutamic acid			0.00696	DPYSL2, SNCA	2		development of corpus luteum			0.0123	SOD1	1		abnormal morphology of small ventral prostatic lobe			0.0174	FKBP4	1		abnormal morphology of nerve fiber layer of retina			0.0135	SOD1	1									branching of axons
tropical spastic paraparesis			0.0214	PPP3CA	1		cell death of fibroblast cell lines			0.00997	ENO1, FKBP4, GNAO1, GSTP1, HSPD1, PPP3CA	6		concentration of dopamine			0.00716	SEPT5, SNCA, SOD1	3		formation of cytoplasmic inclusions			0.0123	SOD1	1		autophagy of neuroblastoma cell lines			0.0174	DNM1L	1		activation of skeletal muscle satellite cells			0.0135	SOD1	1									metastasis
neurotransmission			0.0216	DNM1, PPP3CA, SNCA	3		squamous-cell carcinoma			0.01	Gsta4, GSTP1, HBA1/HBA2, HSP90AA1, TUBB4A	5		cell death of tumor cell lines			0.00737	DNM1, DNM1L, ENO1, GNAO1, GNB2L1, HNRNPK, HSPA8, HSPD1, PCBP2, PEA15, PEBP1, SNCA, SOD1, UQCRFS1	14		growth of secondary tumor			0.0123	GNB2L1	1		conversion of carcinoma			0.0174	PEA15	1		amyotrophic lateral sclerosis 1			0.0135	SOD1	1									atrophy of muscle
bone marrow cancer			0.0225	ACTG1, GNB2L1, HSPD1	3		quantity of intercellular junctions			0.01	DNM1L, SOD1	2		fragmentation of Golgi apparatus			0.00742	SNCA, SOD1	2		homeostasis of myeloid cells			0.0123	SOD1	1		development of naive T lymphocytes			0.0174	PPP3CA	1		degeneration of interneurons			0.0135	SOD1	1									liver cancer
Marfan's syndrome			0.0228	HBB	1		Mood Disorders			0.0102	ALDH5A1, DPYSL2, FKBP4, NEFL, PPP3CA, SYN2	6		catabolism of ATP			0.00759	ACLY, HSP90AA1, HSPA8	3		incidence of hepatocellular carcinoma			0.0123	SOD1	1		developmental delay of liver			0.0174	DNM1L	1		delay in amyotrophic lateral sclerosis			0.0135	SOD1	1									formation of microtubules
organization of endosomes			0.0228	DNM1	1		papilloma			0.0104	Gsta4, GSTP1, PEA15	3		quantity of mitochondria			0.0079	DNM1, DNM1L	2		neurodegeneration of motor neurons			0.0123	SOD1	1		formation of apoptotic bodies			0.0174	ANXA5	1		diameter of axons			0.0135	SOD1	1									migration of prostate cancer cell lines
recycling of synaptic vesicles			0.0228	DNM1	1		formation of cellular protrusions			0.0105	DNM1, DNM1L, DPYSL2, DPYSL3, FLOT1, GNAO1, HSP90AA1, NEFL	8		sensation			0.00794	DNM1L, GNAO1, HBA1/HBA2, Pkm	4		polarization of leukemia cell lines			0.0123	DPYSL2	1		heterotetramerization of protein			0.0174	ALDOC	1		gliosis of spinal cord			0.0135	SOD1	1									morphology of nervous tissue
synthesis of dopamine			0.0228	SNCA	1		autosomal recessive amyotrophic lateral sclerosis			0.0108	SOD1	1		apoptosis of neurons			0.00815	GNAO1, NEFL, PEA15, SNCA, SOD1, STXBP1	6		polarization of neurons			0.0123	DPYSL2	1		iridocyclitis			0.0174	HSPD1	1		handling of Ca2+			0.0135	SOD1	1									auditory evoked potential
development of cytoplasm			0.0235	DPYSL2, HSPA8, SNCA	3		climbing behavior			0.0108	SOD1	1		apoptosis of cerebral cortex cells			0.00826	GNAO1, PEA15, SOD1	3		presence of red blood cells			0.0123	SOD1	1		length of anogenital area			0.0174	FKBP4	1		hereditary persistence of fetal hemoglobin			0.0135	HBB	1									collapse of growth cone
chemotherapy resistance of tumor cell lines			0.0241	ACTG1	1		clustering of neurofilaments			0.0108	NEFL	1		lichen planus			0.00826	ENO1, HBB, PPP3CA	3		abnormal morphology of stria vascularis of cochlea			0.0133	SOD1	1		metabolism of acetyl-coenzyme A			0.0174	ACLY	1		hypertrophy of astrocytes			0.0135	SOD1	1									damage of neurons
chronic allograft nephropathy			0.0241	PPP3CA	1		colony formation of pre-B lymphocytes			0.0108	SOD1	1		HELLP syndrome			0.00836	GSTP1	1		abnormal morphology of synaptic vesicles			0.0133	DNM1	1		pentose shunt of D-glucose			0.0174	TKT	1		import of DNA			0.0135	HSPA8	1									function of mitochondria
dysfunction of kidney			0.0241	PPP3CA	1		concentration of bilirubin			0.0108	HBB	1		activation of interneurons			0.00836	SOD1	1		function of hepatocytes			0.0133	SOD1	1		quantity of peroxisomes			0.0174	DNM1L	1		mitophagy			0.0135	DNM1L	1									generation of superoxide
maturation of bone marrow-derived dendritic cells			0.0241	HSPD1	1		conversion of 2-hydroxyestradiol			0.0108	GSTP1	1		activation of motor neurons			0.00836	SOD1	1		hemolysis of red blood cells			0.0133	HBB	1		quantity of slow-twitch muscle fibers			0.0174	PPP3CA	1		quantity of neuroblastoma cell lines			0.0135	ENO1	1									migration of leukemia cell lines
plasticity of neuronal synapse			0.0241	SNCA	1		damage of nucleus			0.0108	SOD1	1		alpha-synucleinopathy			0.00836	SNCA	1		minimal change nephrotic syndrome			0.0133	PPP3CA	1		seborrheic dermatitis			0.0174	PPP3CA	1		release of synaptic vesicles			0.0135	SYN2	1									necrosis
proliferation of embryonic stem cell lines			0.0241	SNCA	1		degeneration of pillar cells			0.0108	SOD1	1		association of synaptic vesicles			0.00836	SYN2	1		permeability of mitochondria			0.0133	HK1	1		superovulation			0.0174	FKBP4	1		size of axons			0.0135	SOD1	1									invasion of colon cancer cell lines
exocytosis			0.0243	PPP3CA, SNCA	2		delay in neurodegeneration			0.0108	SOD1	1		binding of androgen			0.00836	FKBP4	1		quantity of papilloma			0.0133	PEA15	1		formation of vesicles			0.0176	ANXA5, DNM1	2		synthesis of L-serine			0.0135	Pkm	1									hyperlipidemia
apoptosis of cardiomyocytes			0.0248	HSPD1, PPP3CA	2		dissociation of neurofilaments			0.0108	NEFL	1		binding of phospholipid vesicles			0.00836	ANXA5	1		relaxation of vascular smooth muscle			0.0133	SOD1	1		head and neck cancer			0.0187	ALAD, ALDOC, GSTP1, HSP90AA1, TUBB4A	5		contractility of heart			0.0138	ENO1, PEBP1, SOD1	3									serine phosphorylation of protein
apoptosis of embryonic cell lines			0.0248	PEA15, SNCA	2		formation of embryonic cancer cell lines			0.0108	GNAO1	1		biosynthesis of D-ribose-5-phosphate			0.00836	TKT	1		rotation behavior			0.0133	SOD1	1		cell movement of epithelial cell lines			0.0194	DNM1, FSCN1	2		renal cancer			0.0141	GSTP1, NDUFB7, PDXK, TUBB4A	4									abnormal morphology of ovary
formation of cellular protrusions			0.025	DNM1, DPYSL2, FLOT1, SNCA	4		formation of fibrillar inclusions			0.0108	SOD1	1		budding of caveolae			0.00836	DNM1	1		transport of molecule			0.0137	HBB, HNRNPA2B1, PEA15, PPP3CA, SOD1	5		Stevens-Johnson syndrome			0.0195	PPP3CA	1		microtubule dynamics			0.0141	ACTG1, DNM1, DNM1L, DPYSL2, DPYSL3, FLOT1, FSCN1, SOD1	8									morphology of dendrites
growth of virus			0.0254	PCBP2	1		fusion of cytotrophoblastic cells			0.0108	SOD1	1		cell death of pre-oligodendrocytes			0.00836	SOD1	1		morphology of neurites			0.0143	DPYSL2, PPP3CA	2		accumulation of mitochondria			0.0195	FIS1	1		invasion of colon cancer cell lines			0.0141	FSCN1, GNB2L1	2									cell viability of myeloma cell lines
synthesis of acyl-coenzyme A			0.0254	SNCA	1		haptotaxis of embryonic cell lines			0.0108	DNM1	1		cleavage of core promoter			0.00836	NME2	1		binding of Ets element			0.0143	SOD1	1		binding of progesterone			0.0195	FKBP4	1		sensation			0.0142	DNM1L, HBA1/HBA2, Pkm	3									homeostasis of cholesterol
cell death of neuroblastoma cell lines			0.0258	HSPA8, SNCA	2		haptotaxis of epithelial cell lines			0.0108	DNM1	1		co-localization of microtubules			0.00836	FKBP4	1		quantity of bone marrow cells			0.0144	HBB, SOD1	2		fusion of synaptic vesicles			0.0195	STXBP1	1		invasion of prostate cancer cell lines			0.0145	FSCN1, PEBP1	2									electrophysiology of eye
formation of neurites			0.0258	DPYSL2, SNCA	2		haptotaxis of kidney cell lines			0.0108	DNM1	1		concentration of 18:1(n-9) fatty acids			0.00836	ACLY	1		apoptosis of cardiomyocytes			0.0147	HSPE1, PPP3CA	2		hemosiderosis			0.0195	HBB	1		collapse of growth cone			0.015	DPYSL2, DPYSL3	2									metabolism of mammalia
endocytosis by tumor cell lines			0.0267	GNB2L1	1		internalization of Human rhinovirus 2			0.0108	DNM1	1		conjugation of 2-hydroxyestradiol			0.00836	GSTP1	1		metabolism of protein			0.015	GNB2L1, HNRNPK, SOD1, THOP1	4		hyperbilirubinemia			0.0195	GSTP1	1		startle response			0.015	CKB, SEPT5	2									apoptosis
function of rodents			0.0267	SNCA	1		killing of hepatoma cell lines			0.0108	GSTP1	1		conversion of citric acid			0.00836	ACLY	1		quantity of lipid peroxide			0.0154	SOD1	1		implantation of blastocyst			0.0195	FKBP4	1		upper aerodigestive tract carcinoma			0.015	GSTP1, TUBB4A	2									motor dysfunction
proliferation of liver cell lines			0.0267	FIS1	1		length of filopodia			0.0108	FSCN1	1		conversion of glutathione			0.00836	GSR	1		quantity of retinal ganglion cells			0.0154	SOD1	1		killing of cervical cancer cell lines			0.0195	GSTP1	1		auditory evoked potential			0.0154	ACTG1, SOD1	2									binding of DNA
scattering of kidney cell lines			0.0267	GNB2L1	1		length of mitochondria			0.0108	DNM1L	1		cytotoxicity of dopaminergic neurons			0.00836	SNCA	1		sporadic amyotrophic lateral sclerosis			0.0154	SOD1	1		morphology of endoplasmic reticulum			0.0195	DNM1L	1		absorption of triacylglycerol			0.0161	SOD1	1									metabolism of nucleic acid component or derivative
metabolism of nucleoside triphosphate			0.0269	HSPA8, HSPD1	2		mass of eye			0.0108	TKT	1		degeneration of motor axons			0.00836	SOD1	1		survival of red blood cells			0.0154	HBB	1		progression of lung tumor			0.0195	GSTP1	1		apoptosis of pyramidal neurons			0.0161	SOD1	1									function of cardiovascular system
axonogenesis			0.0277	DPYSL2, FLOT1	2		metabolism of phosphocreatine			0.0108	CKB	1		degeneration of myelin figure			0.00836	SNCA	1		transport of mitochondria			0.0154	SOD1	1		proliferation of colony-forming granulocyte-macrophages			0.0195	GSTP1	1		cytokinesis of epithelial cell lines			0.0161	DNM1	1									quantity of heavy metal
catabolism of hydrogen peroxide			0.028	HBB	1		metabolism of short chain fatty acid			0.0108	ALDH5A1	1		denervation of anterior tibial muscle			0.00836	SOD1	1		activation of cytarabine			0.0164	HK1	1		neuronal cell death			0.0196	DPYSL3, HSPD1, PEA15, PPP3CA, STXBP1	5		damage of lipid			0.0161	SOD1	1									cell death of nervous tissue cell lines
damage of striatum			0.028	SNCA	1		methemoglobinemia			0.0108	HBA1/HBA2	1		destabilization of astral microtubules			0.00836	DPYSL2	1		fragmentation of genomic DNA			0.0164	SOD1	1		lichen planus			0.0198	HBB, PPP3CA	2		delay in G1 phase of fibroblast cell lines			0.0161	GNB2L1	1									double-stranded DNA break repair
deposition of extracellular matrix			0.028	PPP3CA	1		mitochondrial fission of epithelial cells			0.0108	DNM1L	1		detachment of neutrophils			0.00836	ANXA5	1		homeostasis of muscle cells			0.0164	SOD1	1		secretion of protein			0.0202	DNM1L, SEPT5	2		infection of bone cancer cell lines			0.0161	DNM1	1									primary biliary cirrhosis
exocytosis of granules			0.028	PPP3CA	1		mobilization of cyclic AMP			0.0108	GNAO1	1		development of genital tubercle			0.00836	FKBP4	1		hypertrophy of skeletal muscle			0.0164	PPP3CA	1		organismal death			0.0203	ACLY, ACTG1, FSCN1, GSTP1, HBB, HSPE1, PEA15, PPP3CA, TKT	9		lack of trophoblast giant cells			0.0161	DNM1L	1									quantity of neuroglia
hematopoiesis of spleen			0.028	HBB	1		mobilization of mice			0.0108	SOD1	1		dissociation of vesicles			0.00836	HSPA8	1		quantity of caveolae			0.0164	DNM1	1		colorectal cancer			0.0205	ACLY, FSCN1, GSTP1, HSPA8, HSPE1, PPP3CA, TUBB4A	7		maturation of synaptic vesicles			0.0161	STXBP1	1									outgrowth of axons
impotence			0.028	PPP3CA	1		onset of amyotrophic lateral sclerosis			0.0108	SOD1	1		drug resistance of fibroblast cell lines			0.00836	ACTG1	1		tropical spastic paraparesis			0.0164	PPP3CA	1		exocytosis by cells			0.0209	SEPT5, STXBP1	2		metabolism of fructose-1,6-diphosphate			0.0161	ALDOC	1									paralysis
quantity of skeletal muscle cells			0.028	PPP3CA	1		opening of pore			0.0108	CKB	1		dysfunction of regulatory T lymphocytes			0.00836	SNCA	1		cell death of carcinoma cell lines			0.0171	PEA15, SOD1	2		apoptosis of skin cell lines			0.0217	HSPD1	1		metabolism of glucose-6-phosphate			0.0161	HK1	1									synthesis of ATP
Lewy body dementia			0.0294	SNCA	1		oral lichen planus			0.0108	PPP3CA	1		elongation of mitochondria			0.00836	FIS1	1		abnormal morphology of ganglion cell layer			0.0174	SOD1	1		endocytosis of virus			0.0217	ANXA5	1		metabolism of malic acid			0.0161	MDH1	1									respiratory burst
allergic conjunctivitis			0.0294	PPP3CA	1		oxidative stress response of neurons			0.0108	SOD1	1		endocytosis by B lymphocytes			0.00836	DNM1	1		accumulation of adipose tissue			0.0174	SOD1	1		hypospadia			0.0217	FKBP4	1		nitrosylation of protein			0.0161	SOD1	1									stabilization of microtubules
diameter of skeletal muscle cells			0.0294	PPP3CA	1		pH of endosomes			0.0108	DNM1	1		engulfment of photoreceptor outer segments			0.00836	ANXA5	1		apoptosis of motor neurons			0.0174	SOD1	1		transport of Cu2+			0.0217	FKBP4	1		replication of Vesicular stomatitis Indiana virus			0.0161	PCBP2	1									function of muscle
loss of dopaminergic neurons			0.0294	SNCA	1		patterning of dendrites			0.0108	DPYSL2	1		familial british dementia			0.00836	SOD1	1		loss of motor neurons			0.0174	SOD1	1		volume of red blood cells			0.0217	HBB	1		synthesis of 1-alpha, 25-dihydroxy vitamin D3			0.0161	HSPA8	1									cell movement of leukocyte cell lines
size of kidney			0.0294	PPP3CA	1		phosphorylation of nucleoside diphosphates			0.0108	NME2	1		fibrosis of penis			0.00836	HBB	1		organization of endosomes			0.0174	DNM1	1		ovarian cancer			0.0219	GSTP1, HSP90AA1, PEA15, TUBB4A	4		urothelial bladder carcinoma			0.0161	GSTP1	1									activation of microglia
organization of organelle			0.0296	DNM1, FIS1, SNCA	3		priming of synaptic vesicles			0.0108	STXBP1	1		formation of neurofilament inclusion			0.00836	SOD1	1		recycling of synaptic vesicles			0.0174	DNM1	1		chronic kidney disease			0.0221	HSP90AA1, TUBB4A	2		vitamin D-resistant rickets			0.0161	HNRNPA2B1	1									production of hydrogen peroxide
uptake of D-glucose			0.0298	PEA15, SEPT7	2		production of cellular inclusion bodies			0.0108	SOD1	1		formation of protofibrils			0.00836	SNCA	1		quantity of carbohydrate			0.0176	HK1, PPP3CA, SOD1	3		Rheumatic Disease			0.0221	ACLY, DNM1, HSPA8, HSPD1, HSPE1, PPP3CA, TUBB4A	7		cell death of muscle cells			0.0162	HK1, HSPD1, HSPE1, MDH1	4									apoptosis of pheochromocytoma cell lines
colorectal adenocarcinoma			0.0301	PGAM1, PPP3CA	2		quantity of mesangial cells			0.0108	PPP3CA	1		function of neuromuscular junctions			0.00836	SOD1	1		colorectal adenocarcinoma			0.0179	PGAM1, PPP3CA	2		Cytosis			0.023	HBA1/HBA2, HBB, TUBB4A	3		stabilization of protein			0.0166	HSPD1, STXBP1	2									concentration of glutathione
childhood acute lymphoblastic leukemia			0.0307	ACTG1	1		quantity of motor axons			0.0108	NEFL	1		hereditary coproporphyria			0.00836	ALAD	1		abnormal morphology of bone marrow			0.0184	SOD1	1		kidney development			0.0237	HBB, PPP3CA, TKT	3		squamous-cell carcinoma			0.0167	Gsta4, GSTP1, HBA1/HBA2, TUBB4A	4									release of nitric oxide
sickle cell anemia			0.0307	HBB	1		quantity of neuromuscular junctions			0.0108	SOD1	1		integrity of muscle			0.00836	SOD1	1		chemotherapy resistance of tumor cell lines			0.0184	ACTG1	1		development of blood cells			0.0238	HBA1/HBA2, HBB, HSP90AA1, HSPD1, PPP3CA	5		Neurodegeneration			0.0167	SEPT5, SOD1, STXBP1	3									concentration of dopamine
neuritogenesis			0.031	DPYSL2, FLOT1, SNCA	3		reduction of monohydroperoxy-linoleic acid			0.0108	Gsta4	1		leakage of vesicles			0.00836	SNCA	1		chronic allograft nephropathy			0.0184	PPP3CA	1		abnormal morphology of mossy fibers			0.0238	PPP3CA	1		metabolism of mammalia			0.0171	Gsta4, SOD1	2									phosphorylation of protein
disruption of cell-cell contacts			0.032	GNB2L1	1		senescence of liver cell lines			0.0108	ACLY	1		mass of heart tissue			0.00836	TKT	1		degeneration of motor neurons			0.0184	SOD1	1		density of mitochondria			0.0238	DNM1L	1		seizure disorder			0.0171	CKB, PNPO, STXBP1, SYN2	4									energy expenditure
oxidation of protein			0.032	SNCA	1		sensory function of olfactory receptor neurons			0.0108	GNAO1	1		mass of liver tissue			0.00836	TKT	1		dysfunction of kidney			0.0184	PPP3CA	1		hairpin sperm flagellum			0.0238	FKBP4	1		abnormal morphology of red blood cells			0.0175	HBA1/HBA2, HBB	2									hematopoiesis of blood cells
quantity of cellular inclusion bodies			0.032	SNCA	1		stabilization of neuromuscular junctions			0.0108	SOD1	1		metabolism of acetate			0.00836	ALDH5A1	1		synthesis of epoprostenol			0.0184	SOD1	1		hypertrophy of myocardium			0.0238	PPP3CA	1		Fanconi anemia group I			0.0188	SOD1	1									peroxidation of lipid
quantity of dopaminergic neurons			0.032	SNCA	1		sudden infant death syndrome			0.0108	GPD1L	1		metabolism of galactosylceramide			0.00836	ALDH5A1	1		aggregation of protein			0.0194	SOD1	1		migration of mesenchymal cells			0.0238	FKBP4	1		Fanconi anemia group J			0.0188	SOD1	1
hypocalcemia			0.0333	PPP3CA	1		survival of mesangial cells			0.0108	PPP3CA	1		metabolism of glucosylceramide			0.00836	ALDH5A1	1		cell death of pneumocytes			0.0194	SOD1	1		transport of mitochondrial membrane			0.0238	HSP90AA1	1		Fanconi's anemia, group C			0.0188	SOD1	1
memory			0.0343	PPP3CA, SNCA	2		synthesis of CTP			0.0108	NME2	1		mitochondrial fission of cervical cancer cell lines			0.00836	FIS1	1		edema of brain			0.0194	SOD1	1		excitatory postsynaptic potential			0.0241	DNM1, PPP3CA	2		Fanconi's anemia, group D1			0.0188	SOD1	1
apoptosis of podocytes			0.0346	PPP3CA	1		vasospasm of coronary artery			0.0108	SOD1	1		mitochondrial fission of mitochondria			0.00836	DNM1L	1		metabolism of superoxide			0.0194	SOD1	1		cell death of fibroblast cell lines			0.0246	FKBP4, GSTP1, HSPD1, PPP3CA	4		abnormal morphology of cochlear nerve			0.0188	SOD1	1
autosomal dominant deafness			0.0346	ACTG1	1		volume of mitochondria			0.0108	DNM1L	1		multiplicity of benign tumor			0.00836	GSTP1	1		colitis			0.0202	PPP3CA, SOD1	2		metabolism of reactive oxygen species			0.0251	DNM1L, Gsta4, HBA1/HBA2, HBB	4		abnormal morphology of common lymphoid progenitor cells			0.0188	SOD1	1
cataract			0.0346	SNCA	1		cell viability			0.0109	ACLY, CALB2, DNM1, GNB2L1, GSR, GSTP1, HBB, HSPD1, NEFL, PPP3CA, SOD1	11		neurodegeneration of cholinergic neurons			0.00836	SNCA	1		endocytosis by tumor cell lines			0.0204	GNB2L1	1		size of body			0.0254	ACTG1, FKBP4, HBB, PEA15, PPP3CA, TKT	6		accumulation of neurofilaments			0.0188	SOD1	1
permeability of cellular membrane			0.0346	SNCA	1		lifespan of organism			0.0113	NEFL, PPP3CA, SOD1	3		neurodegeneration of spinal cord			0.00836	SOD1	1		scattering of kidney cell lines			0.0204	GNB2L1	1		cleavage of mRNA			0.026	HBB	1		activation of monocyte-derived macrophages			0.0188	HSPD1	1
disorder of basal ganglia			0.0349	FLOT1, HSPA8, PPP3CA, SNCA	4		preeclampsia			0.012	GSR, GSTP1	2		nonimmune hydrops fetalis			0.00836	HBA1/HBA2	1		swelling of mitochondria			0.0204	SOD1	1		deformation of bone			0.026	HBB	1		concentration of ascorbic acid			0.0188	SOD1	1
metabolism of nucleotide			0.0354	GPD1L, HSPA8, HSPD1	3		exocytosis of vesicles			0.0125	DNM1L, STXBP1	2		onset of cell death of motor neurons			0.00836	NEFL	1		catabolism of hydrogen peroxide			0.0214	HBB	1		formation of endosomes			0.026	HSPA8	1		conversion of beta-estradiol			0.0188	GSTP1	1
abnormal morphology of striatum			0.0359	SNCA	1		colony formation of cells			0.0125	ENO1, HNRNPA2B1, NME2, PEA15, PPP3CA, SOD1	6		permeability of endothelial barrier			0.00836	GNAO1	1		degeneration of organ of Corti			0.0214	SOD1	1		outgrowth of dendrites			0.026	DNM1L	1		degranulation of blood platelets			0.0188	STXBP1	1
anisocytosis			0.0359	HBB	1		size of body			0.0126	ALDH5A1, CKB, FKBP4, GNAO1, HBB, PEA15, PPP3CA, SOD1, TKT	9		quantity of Golgi vesicles			0.00836	SOD1	1		deposition of extracellular matrix			0.0214	PPP3CA	1		presence of red blood cells			0.026	HBA1/HBA2	1		dysfunction of endothelial tissue			0.0188	SOD1	1
cell viability of cardiomyocytes			0.0359	HSPD1	1		cell death of kidney cells			0.0127	GNAO1, GSTP1, PEA15, PPP3CA, SOD1	5		quantity of perikaryon			0.00836	SNCA	1		exocytosis of granules			0.0214	PPP3CA	1		pseudohermaphroditism			0.026	FKBP4	1		group B Fanconi's anemia			0.0188	SOD1	1
cell viability of nervous tissue cell lines			0.0359	SNCA	1		acute renal failure			0.013	GSTP1, PPP3CA	2		quantity of rough endoplasmatic reticulum			0.00836	SOD1	1		hematopoiesis of spleen			0.0214	HBB	1		synthesis of acetyl-coenzyme A			0.026	ACLY	1		inflammation of spinal cord			0.0188	SOD1	1
fragmentation of mitochondria			0.0359	FIS1	1		urothelial neoplasm			0.013	GSTP1, TUBB4A	2		quantity of sensory axons			0.00836	NEFL	1		impotence			0.0214	PPP3CA	1		transport of glycine			0.026	STXBP1	1		lesioning of striatum			0.0188	SOD1	1
graft-vs-host disease			0.0359	PPP3CA	1		loss of neurons			0.013	ANXA5, SEPT5, SOD1	3		red cell distribution width of red blood cells			0.00836	HBB	1		quantity of skeletal muscle cells			0.0214	PPP3CA	1		mass of heart			0.0274	PPP3CA, TKT	2		neurodegeneration of dopaminergic neurons			0.0188	SOD1	1
hematocrit of blood			0.0359	HBB	1		acute leukemia			0.013	GNB2L1, GSTP1, HSPD1, TUBB4A	4		release of H+			0.00836	GSTP1	1		regulation of kinase			0.0214	SOD1	1		insulin-dependent diabetes mellitus			0.0277	FLOT1, HBA1/HBA2, PPP3CA	3		number of stereocilia			0.0188	ACTG1	1
metabolism of dopamine			0.0359	SNCA	1		quantity of cellular protrusions			0.0133	FSCN1, NEFL, SOD1	3		reuptake of dopamine			0.00836	SNCA	1		Alzheimer's disease			0.0216	DPYSL2, GNB2L1, SOD1	3		juvenile rheumatoid arthritis			0.0279	ACLY, DNM1	2		receptor-mediated endocytosis of protein			0.0188	DNM1	1
multiple system atrophy			0.0359	SNCA	1		inflammation of lung			0.0136	ANXA5, ENO1, Gapdh/LOC100042025, PPP3CA, TKT	5		scavenging of superoxide			0.00836	GSR	1		behavior			0.0221	DNM1, HBB, PPP3CA, SOD1	4		abnormal morphology of synaptic vesicles			0.0281	DNM1	1		relaxation of carotid artery			0.0188	SOD1	1
secretion of dopamine			0.0359	SNCA	1		uterine cancer			0.0139	ANXA5, ENO1, GSTP1, HBB, HSP90AA1, MDH1, PDXK, TUBB4A	8		sporadic Parkinson's disease			0.00836	SNCA	1		proliferation of tumor cell lines			0.0222	GNB2L1, HK1, HNRNPA2B1, HNRNPK, SOD1	5		concentration of malonyl-coenzyme A			0.0281	ACLY	1		respiration of fibroblast cell lines			0.0188	Gsta4	1
proliferation of cells			0.0365	ACTG1, FIS1, FLOT1, GNB2L1, HNRNPK, HSPA8, HSPD1, PEA15, PPP3CA, SNCA	10		cholangiocarcinoma			0.014	GNB2L1, HSP90AA1	2		synaptic transmission of neocortical neurons			0.00836	STXBP1	1		allergic conjunctivitis			0.0224	PPP3CA	1		elongation of filaments			0.0281	SEPT7	1		cell death of cardiomyocytes			0.019	HK1, HSPD1, HSPE1	3
autophagy of cervical cancer cell lines			0.0372	SNCA	1		development of red blood cells			0.014	HBA1/HBA2, HBB	2		formation of cellular protrusions			0.00837	DNM1, DNM1L, DPYSL2, DPYSL3, FLOT1, GNAO1, HSP90AA1, NEFL, SNCA	9		colony formation of myeloid progenitor cells			0.0224	SOD1	1		hemolysis of red blood cells			0.0281	HBB	1		oligomerization of protein			0.0193	DPYSL3, HBA1/HBA2, HBB	3
development of Th2 cells			0.0372	PPP3CA	1		precancerous condition			0.014	ALAD, HSP90AA1	2		formation of actin bundles			0.00838	DPYSL3, FSCN1	2		diameter of skeletal muscle cells			0.0224	PPP3CA	1		minimal change nephrotic syndrome			0.0281	PPP3CA	1		hetero-oligomerization of protein			0.0193	HBA1/HBA2, HBB	2
formation of autophagic vacuoles			0.0372	SNCA	1		urinary tract tumor			0.0143	GSTP1, HSP90AA1, TUBB4A	3		homo-oligomerization of protein			0.00872	ALAD, ANXA5, DPYSL3	3		innervation of muscle			0.0224	SOD1	1		cell death of central nervous system cells			0.0284	HSP90AA1, HSPD1, PEA15	3		quantity of vesicles			0.0198	DNM1, SOD1	2
fractional shortening of heart			0.0372	PPP3CA	1		abnormal morphology of small penis			0.0144	FKBP4	1		cell death of astrocytes			0.00888	HSP90AA1, SOD1	2		mitochondrial membrane potential			0.0224	SOD1	1		mass of liver			0.0287	PPP3CA, TKT	2		assembly of cell-cell contacts			0.0202	DNM1L, GNB2L1, SYN2	3
size of heart			0.0372	PPP3CA	1		activation of beta islet cells			0.0144	STXBP1	1		formation of cytoplasmic aggregates			0.00888	SNCA, SOD1	2		size of kidney			0.0224	PPP3CA	1		non-small cell lung cancer			0.0292	GSTP1, HSPD1, TUBB4A	3		transmembrane potential of mitochondria			0.0207	Gsta4, HSPD1, SOD1	3
organismal death			0.0383	ACTG1, HBB, HNRNPK, PEA15, PPP3CA, SNCA	6		branching of cortical neurons			0.0144	DPYSL3	1		exocytosis by cells			0.00896	SEPT5, SNCA, STXBP1	3		childhood acute lymphoblastic leukemia			0.0235	ACTG1	1		consumption of oxygen			0.0292	HBA1/HBA2, HBB	2		organization of cytoplasm			0.021	ACTG1, DNM1, DNM1L, DPYSL2, DPYSL3, FIS1, FLOT1, FSCN1, SOD1	9
elongation of axons			0.0385	DPYSL2	1		concentration of acetyl-coenzyme A			0.0144	ACLY	1		non-small cell lung cancer			0.00919	ENO1, GNB2L1, GSTP1, HSPD1, TUBB4A	5		degeneration of inner hair cells			0.0235	SOD1	1		hydrolysis of nucleotide			0.0292	DNM1L, HSPD1	2		Fanconi's anemia, group A			0.0214	SOD1	1
formation of amyloid fibrils			0.0385	SNCA	1		conversion of hydrogen peroxide			0.0144	SOD1	1		cell viability of cortical neurons			0.0094	SNCA, SOD1	2		sickle cell anemia			0.0235	HBB	1		cell death of brain			0.0294	HSPD1, PEA15, PPP3CA	3		atrophy of brain			0.0214	SOD1	1
myasthenia gravis			0.0385	PPP3CA	1		endocytosis by fibroblasts			0.0144	DNM1	1		formation of axons			0.0094	DPYSL2, NEFL	2		transport of L-glutamic acid			0.0235	SOD1	1		Ohtahara syndrome			0.0302	STXBP1	1		autophagy of neuroblastoma cell lines			0.0214	DNM1L	1
metabolism of protein			0.0386	GNB2L1, HNRNPK, HSPD1, SNCA	4		falciparum malaria			0.0144	HBB	1		polymerization of microtubules			0.0094	FKBP4, NEFL	2		transport of transport vesicles			0.0235	SOD1	1		activation of PBMCs			0.0302	HSPD1	1		cell death of myeloid progenitor cells			0.0214	PCBP2	1
hydrolysis of triacylglycerol			0.0398	SNCA	1		formation of endodermal cells			0.0144	GNAO1	1		quantity of axons			0.0094	NEFL, SOD1	2		cell movement			0.0237	DNM1, DPYSL2, GNB2L1, HNRNPA2B1, HNRNPK, SOD1	6		advanced breast cancer			0.0302	TUBB4A	1		developmental delay of liver			0.0214	DNM1L	1
hypereosinophilia			0.0398	PPP3CA	1		formation of neurofilaments			0.0144	NEFL	1		leukemia			0.00949	ACTG1, DNM1L, GNB2L1, GSTP1, HSPD1, TUBB4A	6		antiapoptosis			0.0242	PEA15, SOD1	2		density of synapse			0.0302	DNM1L	1		heterotetramerization of protein			0.0214	ALDOC	1
migration of fibrosarcoma cell lines			0.0398	HNRNPK	1		loss of motor axons			0.0144	SOD1	1		outgrowth of neurites			0.00949	DNM1L, DPYSL2, FKBP4, GNAO1, HBA1/HBA2, SOD1	6		quantity of dopaminergic neurons			0.0245	SOD1	1		histiocytic lymphoma			0.0302	TUBB4A	1		innervation of axons			0.0214	SOD1	1
vitiligo			0.0398	PPP3CA	1		metabolism of coenzyme A			0.0144	ACLY	1		adenoma			0.00956	ALDOC, ANXA5, GNB4, GSTP1, TUBB4A	5		quantity of red blood cells			0.0252	HBB, SOD1	2		quantity of hemoglobin in blood			0.0302	HBA1/HBA2	1		iridocyclitis			0.0214	HSPD1	1
Parkinson's disease			0.0403	FLOT1, SNCA	2		motor function of hindlimb			0.0144	SOD1	1		cell survival			0.00966	ACLY, CALB2, DNM1, GNB2L1, GSR, GSTP1, HBB, HSPD1, NEFL, PEA15, PPP3CA, SNCA, SOD1	13		homeostasis of iron ion			0.0255	SOD1	1		recurrent adult acute lymphocytic leukemia			0.0302	TUBB4A	1		pentose shunt of D-glucose			0.0214	TKT	1
apoptosis of intestinal cell lines			0.0411	HSPD1	1		ototoxicity			0.0144	GSTP1	1		seizures			0.00969	ALDH5A1, CKB, GNAO1, PNPO, SYN2	5		hypocalcemia			0.0255	PPP3CA	1		teratocarcinoma			0.0302	TUBB4A	1		quantity of peroxisomes			0.0214	DNM1L	1
fragmentation of Golgi apparatus			0.0411	SNCA	1		polarity of T lymphocytes			0.0144	HSPD1	1		apoptosis of tumor cell lines			0.00976	DNM1, DNM1L, ENO1, GNB2L1, HNRNPK, HSPA8, HSPD1, PCBP2, PEA15, PEBP1, SNCA, SOD1	12		apoptosis of podocytes			0.0265	PPP3CA	1		concentration of triacylglycerol			0.0312	ACLY, FKBP4, PPP3CA	3		removal of superoxide			0.0214	SOD1	1
polymyositis			0.0411	PPP3CA	1		reticulocytosis			0.0144	HBB	1		Neurodegeneration			0.00982	SEPT5, SNCA, SOD1, STXBP1	4		autosomal dominant deafness			0.0265	ACTG1	1		digestive organ tumor			0.0313	ACLY, ACTG1, FSCN1, GSTP1, HSP90AA1, HSPA8, HSPE1, PPP3CA, TUBB4A	9		rotarod-walking behavior			0.0214	SOD1	1
quantity of mitochondria			0.0424	DNM1	1		scattering of colon cancer cell lines			0.0144	GNB2L1	1		metabolism of xenobiotic			0.00992	Gsta4, GSTP1	2		respiration of mitochondria			0.0265	SOD1	1		choriocarcinoma			0.0324	TUBB4A	1		spondylarthritis			0.0217	GSR, HSPD1	2
T cell migration			0.0425	DPYSL2, HSPD1	2		swelling of brain			0.0144	SOD1	1		quantity of synaptic vesicles			0.00992	DNM1, SNCA	2		liver cancer			0.0266	ACTG1, GNB2L1, SOD1	3		formation of endocytotic vesicle			0.0324	ANXA5	1		engulfment of tumor cell lines			0.0231	CKB, GNB2L1	2
abnormal morphology of astrocytes			0.0437	PEA15	1		synthesis of GTP			0.0144	NME2	1		digestive organ tumor			0.0104	ACLY, ACTG1, CAP2, DPYSL2, ENO1, FSCN1, GNB2L1, GSTP1, HNRNPK, HSP90AA1, HSPA8, HSPE1, PGAM1, PPP3CA, SOD1, TUBB4A	16		acute leukemia			0.0273	ACTG1, GNB2L1	2		incorporation of D-glucose			0.0324	ACLY	1		morphology of mitochondria			0.0231	DNM1L, FIS1	2
dermatomyositis			0.045	PPP3CA	1		targeting of synaptic vesicles			0.0144	SEPT5	1		colony formation of carcinoma cell lines			0.0105	HNRNPA2B1, PEA15	2		anisocytosis			0.0275	HBB	1		rhegmatogenous retinal detachment			0.0324	TUBB4A	1		polyarticular juvenile rheumatoid arthritis			0.0231	DNM1, GSR	2
formation of cytoplasmic aggregates			0.045	SNCA	1		thickness of skin			0.0144	GSTP1	1		excitatory postsynaptic potential			0.011	DNM1, PPP3CA, SNCA	3		graft-vs-host disease			0.0275	PPP3CA	1		shape change of breast cancer cell lines			0.0324	ANXA5	1		paralysis			0.0236	HSPD1, SOD1	2
apoptosis of kidney cell lines			0.0457	PEA15, SNCA	2		tremor of limb			0.0144	SOD1	1		gliosis			0.011	ALDH5A1, SNCA, SOD1	3		hematocrit of blood			0.0275	HBB	1		survival of red blood cells			0.0324	HBB	1		accumulation of hydrogen peroxide			0.0241	SOD1	1
long-term potentiation			0.046	PPP3CA, SNCA	2		function of reproductive system			0.0151	FKBP4, GNAO1	2		cell viability of motor neurons			0.011	NEFL, SOD1	2		myocardial necrosis			0.0275	SOD1	1		diabetic nephropathy			0.0333	DPYSL3, HBB	2		accumulation of mitochondria			0.0241	FIS1	1
translation of protein			0.046	GNB2L1, HNRNPK	2		release of dopamine			0.0151	SEPT5, SYN2	2		synaptic transmission of cerebral cortex cells			0.011	SNCA, STXBP1	2		skin squamous cell carcinoma			0.0275	SOD1	1		replication of Influenza A virus			0.0343	FSCN1, HSP90AA1, HSPD1	3		concentration of anandamide			0.0241	SOD1	1
homing of cells			0.0461	DNM1, FLOT1, HSPD1	3		pituitary gland adenoma			0.0154	ALDOC, GNB4, TUBB4A	3		endoplasmic reticulum stress response			0.0113	HSP90AA1, HSPD1, HSPE1	3		swimming behavior			0.0275	SOD1	1		coagulation of plasma			0.0345	ANXA5	1		damage of protein			0.0241	SOD1	1
cell viability of cortical neurons			0.0463	SNCA	1		epileptic encephalopathy			0.0157	PNPO, STXBP1	2		colony formation of lung cancer cell lines			0.0116	HNRNPA2B1, SOD1	2		long-term potentiation			0.0277	PPP3CA, SOD1	2		delay in organismal death			0.0345	HSPE1	1		fusion of synaptic vesicles			0.0241	STXBP1	1
differentiation of neuronal progenitor cells			0.0463	SNCA	1		hereditary motor and sensory neuropathy			0.0162	HSPD1, NEFL	2		bone marrow cancer			0.0118	ACTG1, DNM1L, GNB2L1, GSTP1, HSPD1, TUBB4A	6		translation of protein			0.0277	GNB2L1, HNRNPK	2		familial Mediterranean fever			0.0345	TUBB4A	1		hemosiderosis			0.0241	HBB	1
organization of sarcomere			0.0463	ACTG1	1		release of neurotransmitter			0.0166	PPP3CA, SEPT5, SYN2	3		cell viability of neurons			0.0122	GSR, NEFL, SNCA, SOD1	4		cell viability of ovarian cancer cell lines			0.0285	SOD1	1		hypertrophy of skeletal muscle			0.0345	PPP3CA	1		hyperbilirubinemia			0.0241	GSTP1	1
Schizophrenia			0.048	DPYSL2, PGAM1, PNPO	3		cytokinesis			0.0169	DNM1, SEPT5, SEPT7	3		cell death of kidney cell lines			0.0123	GNAO1, GSTP1, PEA15, SNCA, SOD1	5		degeneration of outer hair cells			0.0285	SOD1	1		lymphosarcoma			0.0345	TUBB4A	1		morphology of endoplasmic reticulum			0.0241	DNM1L	1
ubiquitination			0.0483	PCBP2, SNCA	2		amyotrophic lateral sclerosis			0.0172	ALDH5A1, NEFL, SOD1	3		activation of reactive oxygen species			0.0125	SNCA	1		degeneration of spiral ganglion			0.0285	SOD1	1		organization of cellular protrusions			0.0345	FSCN1	1		noise-induced hearing loss			0.0241	SOD1	1
colony formation of carcinoma cell lines			0.0489	PEA15	1		implantation of embryo			0.0174	FKBP4, SOD1	2		atrophy of cerebellum			0.0125	SNCA	1		development of Th2 cells			0.0285	PPP3CA	1		quantity of caveolae			0.0345	DNM1	1		organization of neurofilaments			0.0241	SOD1	1
migration of tumor cell lines			0.049	DPYSL2, GNB2L1, HNRNPK	3		quantity of reticulocytes			0.0174	HBA1/HBA2, HBB	2		autosomal dominant Parkinson's disease			0.0125	SNCA	1		fractional shortening of heart			0.0285	PPP3CA	1		tropical spastic paraparesis			0.0345	PPP3CA	1		progression of lung tumor			0.0241	GSTP1	1
							apoptosis of neurons			0.0175	GNAO1, NEFL, PEA15, SOD1, STXBP1	5		autosomal recessive amyotrophic lateral sclerosis			0.0125	SOD1	1		generation of hydrogen peroxide			0.0285	SOD1	1		formation of cellular protrusions			0.0356	DNM1, DNM1L, DPYSL3, FLOT1, HSP90AA1	5		proliferation of colony-forming granulocyte-macrophages			0.0241	GSTP1	1
							tremor			0.0175	GNAO1, PPP3CA, SOD1	3		climbing behavior			0.0125	SOD1	1		quantity of hydrogen peroxide			0.0285	SOD1	1		loss of neurons			0.0356	ANXA5, SEPT5	2		quantity of NADPH			0.0241	MDH1	1
							epilepsy			0.0178	ALDH5A1, PNPO, STXBP1	3		clustering of neurofilaments			0.0125	NEFL	1		size of heart			0.0285	PPP3CA	1		rheumatoid arthritis			0.0361	ACLY, DNM1, HSPA8, HSPD1, PPP3CA	5		migration of tumor cell lines			0.0248	DPYSL2, FSCN1, GNB2L1, HNRNPA2B1, HNRNPK	5
							Rasmussen's encephalitis			0.0179	PPP3CA	1		colony formation of pre-B lymphocytes			0.0125	SOD1	1		breast cancer			0.0285	ALDOC, HBB, PNPO, SOD1	4		acute lymphocytic leukemia			0.0361	ACTG1, TUBB4A	2		concentration of ATP			0.0257	DNM1L, ENO1	2
							abnormal morphology of nerve fiber layer of retina			0.0179	SOD1	1		concentration of bilirubin			0.0125	HBB	1		abnormal morphology of cells			0.0291	DNM1, HBB, PEA15, SOD1	4		quantity of cellular protrusions			0.0361	ACTG1, FSCN1	2		phosphorylation of protein			0.0266	FNIP1, GNB2L1, HK1, PEBP1, Pkm, SYN2	6
							activation of skeletal muscle satellite cells			0.0179	SOD1	1		conversion of 2-hydroxyestradiol			0.0125	GSTP1	1		elongation of axons			0.0295	DPYSL2	1		adenocarcinoma			0.0364	ALDOC, GSTP1, HBB, HSP90AA1, PPP3CA, TUBB4A	6		concentration of dopamine			0.0267	SEPT5, SOD1	2
							amyotrophic lateral sclerosis 1			0.0179	SOD1	1		damage of nucleus			0.0125	SOD1	1		lordosis			0.0295	THOP1	1		condylomata acuminata			0.0366	TUBB4A	1		apoptosis of skin cell lines			0.0267	HSPD1	1
							binucleation of cervical cancer cell lines			0.0179	SEPT7	1		degeneration of pillar cells			0.0125	SOD1	1		myasthenia gravis			0.0295	PPP3CA	1		organization of endosomes			0.0366	DNM1	1		cell-cell adhesion of colon cancer cell lines			0.0267	GNB2L1	1
							conversion of acetyl-coenzyme A			0.0179	ACLY	1		degeneration of striatonigral neurons			0.0125	SNCA	1		proliferation of PBMCs			0.0295	HNRNPA2B1	1		pericarditis			0.0366	TUBB4A	1		neuroinflammation			0.0267	SOD1	1
							degeneration of interneurons			0.0179	SOD1	1		delay in neurodegeneration			0.0125	SOD1	1		alcoholic hepatitis			0.0305	THOP1	1		recycling of synaptic vesicles			0.0366	DNM1	1		quantity of 2-arachidonoylglycerol			0.0267	SOD1	1
							delay in amyotrophic lateral sclerosis			0.0179	SOD1	1		differentiation of bone cancer cell lines			0.0125	SNCA	1		cell death of neuroblastoma cells			0.0305	SOD1	1		replication of RNA virus			0.0373	ANXA5, FSCN1, HSP90AA1, HSPD1	4		quantity of vacuole			0.0267	SOD1	1
							diameter of axons			0.0179	SOD1	1		dissociation of neurofilaments			0.0125	NEFL	1		hypereosinophilia			0.0305	PPP3CA	1		brain cancer			0.0375	ALAD, ALDOC, TUBB4A	3		volume of red blood cells			0.0267	HBB	1
							fission of peroxisomes			0.0179	DNM1L	1		dystrophy of axons			0.0125	SNCA	1		migration of fibrosarcoma cell lines			0.0305	HNRNPK	1		formation of filopodia			0.038	DNM1, DPYSL3	2		quantity of red blood cells			0.0275	HBA1/HBA2, HBB, SOD1	3
							gliosis of spinal cord			0.0179	SOD1	1		excitation of hippocampal neurons			0.0125	SNCA	1		secretion of L-glutamic acid			0.0305	DPYSL2	1		aggregation of cells			0.0381	HNRNPA2B1, SEPT5, STXBP1	3		carcinoma in breast			0.0286	FSCN1, GSTP1, SOD1, TUBB4A	4
							handling of Ca2+			0.0179	SOD1	1		formation of embryonic cancer cell lines			0.0125	GNAO1	1		vitiligo			0.0305	PPP3CA	1		cleavage of cells			0.0385	DNM1L, FIS1	2		cell movement of epithelial cell lines			0.0288	DNM1, FSCN1	2
							hereditary persistence of fetal hemoglobin			0.0179	HBB	1		fusion of cytotrophoblastic cells			0.0125	SOD1	1		microtubule dynamics			0.0308	ACTG1, DNM1, DPYSL2, SOD1	4		processing of mRNA			0.0385	HBB, HNRNPA2B1	2		liver cancer			0.029	ACTG1, GNB2L1, GSTP1, HSPA8, SOD1	5
							hypertrophy of astrocytes			0.0179	SOD1	1		haptotaxis of embryonic cell lines			0.0125	DNM1	1		fragmentation of Golgi apparatus			0.0315	SOD1	1		abortion			0.0387	ANXA5	1		outgrowth of neurites			0.0292	DNM1L, DPYSL2, HBA1/HBA2, SOD1	4
							hypertrophy of kidney			0.0179	PPP3CA	1		haptotaxis of epithelial cell lines			0.0125	DNM1	1		polymyositis			0.0315	PPP3CA	1		chemotherapy resistance of tumor cell lines			0.0387	ACTG1	1		abnormal morphology of mossy fibers			0.0294	CKB	1
							mitophagy			0.0179	DNM1L	1		haptotaxis of kidney cell lines			0.0125	DNM1	1		quantity of LH in blood			0.0315	SOD1	1		chronic allograft nephropathy			0.0387	PPP3CA	1		density of mitochondria			0.0294	DNM1L	1
							movement of lysosome			0.0179	NEFL	1		infection by Newcastle disease virus			0.0125	PCBP2	1		quantity of peripheral blood leukocytes			0.0315	SOD1	1		development of prostate gland			0.0387	FKBP4	1		disruption of blood-brain barrier			0.0294	SOD1	1
							quantity of neuroblastoma cell lines			0.0179	ENO1	1		internalization of Human rhinovirus 2			0.0125	DNM1	1		damage of mitochondria			0.0325	SOD1	1		dysfunction of kidney			0.0387	PPP3CA	1		length of axons			0.0294	DPYSL2	1
							quantity of neurofilaments			0.0179	NEFL	1		killing of hepatoma cell lines			0.0125	GSTP1	1		morphology of motor neurons			0.0325	SOD1	1		histiocytosis			0.0387	TUBB4A	1		metabolism of NADH			0.0294	MDH1	1
							release of synaptic vesicles			0.0179	SYN2	1		length of filopodia			0.0125	FSCN1	1		quantity of corpus luteum			0.0325	SOD1	1		maturation of bone marrow-derived dendritic cells			0.0387	HSPD1	1		toxicity of cells			0.0294	SOD1	1
							secondary sex determination			0.0179	FKBP4	1		length of mitochondria			0.0125	DNM1L	1		quantity of mitochondria			0.0325	DNM1	1		mechanical hyperalgesia			0.0387	DNM1L	1		lichen planus			0.0294	ENO1, HBB	2
							synthesis of L-serine			0.0179	Pkm	1		mass of eye			0.0125	TKT	1		proliferation of T lymphocytes			0.0328	HNRNPA2B1, PEA15, PPP3CA	3		peritoneal tumor			0.0387	TUBB4A	1		secretion of protein			0.0299	DNM1L, SEPT5	2
							acute lung injury			0.018	HBA1/HBA2, HBB	2		metabolism of neutral lipid			0.0125	SNCA	1		Cytosis			0.0329	HBB, SOD1	2		synaptic transmission of neuromuscular synapse			0.0387	STXBP1	1		lymphocytic leukemia			0.0302	ACTG1, DNM1L, TUBB4A	3
							conversion of lipid			0.0181	ACLY, GSTP1, SOD1	3		metabolism of phosphocreatine			0.0125	CKB	1		abnormal morphology of astrocytes			0.0335	PEA15	1		systolic dysfunction			0.0387	ANXA5	1		systemic autoimmune syndrome			0.0302	DNM1, ENO1, FLOT1, GSR, HBA1/HBA2, HSPA8, HSPD1	7
							acute myeloid leukemia			0.0187	GNB2L1, GSTP1, HSPD1	3		metabolism of short chain fatty acid			0.0125	ALDH5A1	1		kidney development			0.0336	HBB, PPP3CA	2		engulfment of leukocytes			0.039	ANXA5, DNM1	2		morphology of nervous tissue			0.0309	CKB, DNM1, DPYSL2, SOD1, SYN2	5
							glycolysis of cells			0.0192	PGAM1, Pkm	2		methemoglobinemia			0.0125	HBA1/HBA2	1		transactivation			0.0339	DNM1, HNRNPK, PPP3CA	3		Alzheimer's disease			0.0399	ACLY, DNM1L, FIS1, HSPD1	4		exocytosis by cells			0.031	SEPT5, STXBP1	2
							neuroblastoma			0.0192	GSTP1, TUBB4A	2		mitochondrial fission of epithelial cells			0.0125	DNM1L	1		hypertrophy of cells			0.034	PPP3CA, SOD1	2		congenital anomaly of eye			0.04	ACTG1, TKT	2		uterine cancer			0.0312	ENO1, GSTP1, HBB, MDH1, PDXK, TUBB4A	6
							quantity of motor neurons			0.0198	NEFL, SOD1	2		mobilization of cyclic AMP			0.0125	GNAO1	1		cell death of astrocytes			0.0345	SOD1	1		pituitary gland adenoma			0.04	ALDOC, TUBB4A	2		G0/G1 phase transition of fibroblast cell lines			0.032	GNB2L1	1
							leukemia			0.0198	DNM1L, GNB2L1, GSTP1, HSPD1, TUBB4A	5		mobilization of mice			0.0125	SOD1	1		dermatomyositis			0.0345	PPP3CA	1		transport of divalent cations			0.04	FKBP4, PPP3CA	2		age-related hearing loss			0.032	SOD1	1
							quantity of reactive oxygen species			0.0203	GSR, PRDX5, SOD1	3		morphology of keratinocyte cancer cell lines			0.0125	PEBP1	1		formation of cytoplasmic aggregates			0.0345	SOD1	1		arthritis			0.0403	ACLY, DNM1, HSPA8, HSPD1, PPP3CA, TUBB4A	6		cell death of superior cervical ganglion neurons			0.032	SOD1	1
							adenomyosis			0.0204	HBA1/HBA2, PRDX5	2		onset of amyotrophic lateral sclerosis			0.0125	SOD1	1		quantity of superoxide			0.0345	SOD1	1		uterine cancer			0.0427	ANXA5, GSTP1, HBB, HSP90AA1, TUBB4A	5		cleavage of mRNA			0.032	HBB	1
							morphology of nervous system			0.0205	CKB, DNM1, DPYSL2, NEFL, PEA15, PPP3CA, SOD1, SYN2	8		opening of pore			0.0125	CKB	1		cell viability of cortical neurons			0.0355	SOD1	1		function of uterus			0.0429	FKBP4	1		deformation of bone			0.032	HBB	1
							absorption of triacylglycerol			0.0215	SOD1	1		oral lichen planus			0.0125	PPP3CA	1		organization of sarcomere			0.0355	ACTG1	1		proliferation of liver cell lines			0.0429	FIS1	1		development of corpus luteum			0.032	SOD1	1
							activation of lipopolysaccharide			0.0215	ANXA5	1		oxidative stress response of neurons			0.0125	SOD1	1		quantity of axons			0.0355	SOD1	1		cell survival			0.0442	ACLY, DNM1, GSTP1, HBB, HSPD1, PEA15, PPP3CA	7		formation of cytoplasmic inclusions			0.032	SOD1	1
							apoptosis of pyramidal neurons			0.0215	SOD1	1		pH of endosomes			0.0125	DNM1	1		neuronal cell death			0.0358	PEA15, PPP3CA, SOD1	3		conversion of lipid			0.0446	ACLY, GSTP1	2		formation of endosomes			0.032	HSPA8	1
							binding of glucocorticoid			0.0215	FKBP4	1		patterning of dendrites			0.0125	DPYSL2	1		apoptosis of sympathetic neuron			0.0365	SOD1	1		lupus erythematosus			0.0446	HSPE1, PPP3CA	2		growth of secondary tumor			0.032	GNB2L1	1
							cytokinesis of epithelial cell lines			0.0215	DNM1	1		phosphorylation of nucleoside diphosphates			0.0125	NME2	1		phosphorylation of carbohydrate			0.0365	HK1	1		abnormal morphology of prostate gland			0.045	FKBP4	1		homeostasis of myeloid cells			0.032	SOD1	1
							damage of lipid			0.0215	SOD1	1		priming of synaptic vesicles			0.0125	STXBP1	1		quantity of synaptic vesicles			0.0365	DNM1	1		apoptosis of astrocytes			0.045	HSP90AA1	1		incidence of hepatocellular carcinoma			0.032	SOD1	1
							delay in G1 phase of fibroblast cell lines			0.0215	GNB2L1	1		quantity of mesangial cells			0.0125	PPP3CA	1		morphology of neurons			0.0371	DNM1, SOD1	2		deposition of extracellular matrix			0.045	PPP3CA	1		neurodegeneration of motor neurons			0.032	SOD1	1
							dissociation of microtubules			0.0215	NEFL	1		quantity of motor axons			0.0125	NEFL	1		muscle weakness			0.0375	SOD1	1		distribution of mitochondria			0.045	DNM1L	1		outgrowth of dendrites			0.032	DNM1L	1
							enlargement of cardiomyocytes			0.0215	PPP3CA	1		quantity of neuromuscular junctions			0.0125	SOD1	1		phosphorylation of L-threonine			0.0375	HK1	1		exocytosis of granules			0.045	PPP3CA	1		polarization of leukemia cell lines			0.032	DPYSL2	1
							guanine nucleotide exchange of GDP			0.0215	GNAO1	1		reduction of monohydroperoxy-linoleic acid			0.0125	Gsta4	1		steatohepatitis			0.0375	SOD1	1		hematopoiesis of spleen			0.045	HBB	1		polarization of neurons			0.032	DPYSL2	1
							infection of bone cancer cell lines			0.0215	DNM1	1		senescence of liver cell lines			0.0125	ACLY	1		activation of leukemia cell lines			0.0385	PPP3CA	1		impotence			0.045	PPP3CA	1		quantity of epithelial cell lines			0.032	ENO1	1
							lack of trophoblast giant cells			0.0215	DNM1L	1		sensory function of olfactory receptor neurons			0.0125	GNAO1	1		cell viability of motor neurons			0.0385	SOD1	1		quantity of skeletal muscle cells			0.045	PPP3CA	1		transport of glycine			0.032	STXBP1	1
							maturation of synaptic vesicles			0.0215	STXBP1	1		size of excitatory synapses			0.0125	SNCA	1		quantity of focal adhesions			0.0385	GNB2L1	1		acute myeloid leukemia			0.0456	GSTP1, HSPD1	2		neuroendocrine tumor			0.033	ALDOC, ENO1, GSTP1, TUBB4A	4
							metabolism of fructose-1,6-diphosphate			0.0215	ALDOC	1		stabilization of neuromuscular junctions			0.0125	SOD1	1		quantity of myeloid progenitor cells			0.0385	SOD1	1		esophageal cancer			0.0462	GSTP1, TUBB4A	2		metabolism of ATP			0.0333	Atp5h, HSPA8	2
							metabolism of malic acid			0.0215	MDH1	1		sudden infant death syndrome			0.0125	GPD1L	1		size of spleen			0.0385	HBB	1		actinic keratosis			0.0471	ALAD	1		abnormal morphology of stria vascularis of cochlea			0.0346	SOD1	1
							metabolism of muscle			0.0215	PPP3CA	1		survival of mesangial cells			0.0125	PPP3CA	1		thickness of compact bone			0.0385	HBB	1		allergic conjunctivitis			0.0471	PPP3CA	1		abnormal morphology of synaptic vesicles			0.0346	DNM1	1
							nitrosylation of protein			0.0215	SOD1	1		synthesis of CTP			0.0125	NME2	1		transport of protein			0.039	PPP3CA, SOD1	2		androgen receptor signaling pathway			0.0471	FKBP4	1		function of hepatocytes			0.0346	SOD1	1
							quantity of NADH			0.0215	GPD1L	1		uptake of sphingomyelin			0.0125	PEBP1	1		colorectal cancer			0.0394	DPYSL2, HSPE1, PGAM1, PPP3CA	4		diameter of skeletal muscle cells			0.0471	PPP3CA	1		hemolysis of red blood cells			0.0346	HBB	1
							shape change of astrocytes			0.0215	HSP90AA1	1		vasospasm of coronary artery			0.0125	SOD1	1		migration of gonadal cell lines			0.0395	GNB2L1	1		loss of dopaminergic neurons			0.0471	SEPT5	1		nest building behavior			0.0346	CKB	1
							urothelial bladder carcinoma			0.0215	GSTP1	1		development of cytoplasm			0.0128	DPYSL2, FKBP4, GNAO1, HSPA8, NEFL, SNCA	6		colon carcinoma			0.0404	HSPE1, PGAM1	2		morphology of lysosome			0.0471	DNM1L	1		permeability of mitochondria			0.0346	HK1	1
							vitamin D-resistant rickets			0.0215	HNRNPA2B1	1		cell viability			0.0131	ACLY, CALB2, DNM1, GNB2L1, GSR, GSTP1, HBB, HSPD1, NEFL, PPP3CA, SNCA, SOD1	12		chronic hepatitis C			0.0405	PPP3CA	1		poikilocytosis			0.0471	HBA1/HBA2	1		phagocytosis by macrophage cancer cell lines			0.0346	CKB	1
							cell death of cortical neurons			0.022	GNAO1, HSPD1, PEA15	3		bipolar disorder			0.0132	ALDH5A1, DPYSL2, NEFL, PPP3CA, SYN2	5		hearing			0.0405	ACTG1	1		quantity of aspartate transaminase in blood			0.0471	Gsta4	1		quantity of papilloma			0.0346	GSTP1	1
							transport of alpha-amino acid			0.0223	SOD1, STXBP1	2		quantity of intercellular junctions			0.0133	DNM1L, SOD1	2		neovascularization of retina			0.0405	SOD1	1		size of kidney			0.0471	PPP3CA	1		relaxation of vascular smooth muscle			0.0346	SOD1	1
							Hepatitis			0.0224	GSTP1, PPP3CA, SOD1	3		cell death of cervical cancer cell lines			0.0134	DNM1L, HNRNPK, PCBP2, SNCA, SOD1	5		quantity of white pulp			0.0405	HBB	1		apoptosis of central nervous system cells			0.0488	HSP90AA1, PEA15	2		rotation behavior			0.0346	SOD1	1
							metabolism of amino acids			0.0224	ALDH5A1, CKB, Pkm	3		juvenile rheumatoid arthritis			0.0136	ACLY, DNM1, GSR	3		development of blood cells			0.0406	HBB, PPP3CA, SOD1	3		childhood acute lymphoblastic leukemia			0.0492	ACTG1	1		colony formation of tumor cell lines			0.036	ENO1, HNRNPA2B1, SOD1	3
							nociception			0.0227	GNAO1, HBA1/HBA2, Pkm	3		production of superoxide			0.0139	GNB2L1, Gsta4, SOD1	3		concentration of triacylglycerol			0.0408	PPP3CA, SOD1	2		cryptorchidism			0.0492	FKBP4	1		apoptosis of neuroblastoma cell lines			0.0362	ENO1, SOD1	2
							neuroendocrine tumor			0.023	ALDOC, ENO1, GNB4, GSTP1, TUBB4A	5		autophagy of tumor cell lines			0.0145	DNM1L, SNCA, SOD1	3		polymerization of protein			0.0413	ALDOC, HBB	2		gastrointestinal stromal tumor			0.0492	HSP90AA1	1		endoplasmic reticulum stress response			0.0362	HSPD1, HSPE1	2
							migration of prostate cancer cell lines			0.023	FSCN1, GNB2L1	2		hydrolysis of nucleotide			0.0145	DNM1L, GNAO1, HSPD1	3		color of liver			0.0415	SOD1	1		sickle cell anemia			0.0492	HBB	1		metabolism of monosaccharide			0.0362	ALDOC, HK1	2
							renal failure			0.0231	GSTP1, HBA1/HBA2, PPP3CA	3		synaptic transmission of synapse			0.0152	SNCA, STXBP1	2		mating behavior			0.0415	SOD1	1		synthesis of heme			0.0492	ALAD	1		Ohtahara syndrome			0.0372	STXBP1	1
							Infarction			0.0236	ANXA5, NEFL, PPP3CA, SOD1	4		concentration of acylglycerol			0.0153	ACLY, FKBP4, GNAO1, PPP3CA, SOD1	5		volume of infarct			0.0415	SOD1	1									activation of PBMCs			0.0372	HSPD1	1
							metabolism of L-amino acid			0.0237	ALDH5A1, Pkm	2		papilloma			0.0155	Gsta4, GSTP1, PEA15	3		depolymerization of microtubules			0.0424	DPYSL2	1									advanced breast cancer			0.0372	TUBB4A	1
							bone marrow cancer			0.0238	DNM1L, GNB2L1, GSTP1, HSPD1, TUBB4A	5		preeclampsia			0.0159	GSR, GSTP1	2		dysfunction of mitochondria			0.0424	SOD1	1									binding of Ets element			0.0372	SOD1	1
							hydrolysis of GTP			0.0243	DNM1L, GNAO1	2		fatty acid metabolism			0.0161	ACLY, ALDH5A1, HBB, HSPA8, MDH1, SNCA, SOD1	7		proliferation of mesangial cells			0.0424	PPP3CA	1									density of synapse			0.0372	DNM1L	1
							invasion of colon cancer cell lines			0.0243	FSCN1, GNB2L1	2		cervical cancer			0.0162	ANXA5, ENO1, GSTP1, HSP90AA1	4		senescence of fibroblasts			0.0424	SOD1	1									histiocytic lymphoma			0.0372	TUBB4A	1
							mass of kidney			0.0243	PPP3CA, TKT	2		exocytosis of vesicles			0.0165	DNM1L, STXBP1	2		walking			0.0424	SOD1	1									quantity of hemoglobin in blood			0.0372	HBA1/HBA2	1
							Fanconi anemia group I			0.025	SOD1	1		oxidative stress response of cells			0.0165	SNCA, SOD1	2		differentiation of neuroblastoma cell lines			0.0434	HNRNPA2B1	1									quantity of kidney cell lines			0.0372	ENO1	1
							Fanconi anemia group J			0.025	SOD1	1		engulfment of cells			0.0166	ANXA5, CKB, DNM1, GNB2L1, SNCA	5		miniature excitatory postsynaptic currents			0.0434	DNM1	1									recurrent adult acute lymphocytic leukemia			0.0372	TUBB4A	1
							Fanconi's anemia, group C			0.025	SOD1	1		abnormal morphology of small penis			0.0166	FKBP4	1		proliferation of cells			0.0439	ACTG1, GNB2L1, HK1, HNRNPA2B1, HNRNPK, PEA15, PPP3CA, SOD1	8									synthesis of glutathione			0.0372	GSR	1
							Fanconi's anemia, group D1			0.025	SOD1	1		activation of beta islet cells			0.0166	STXBP1	1		cell viability of tumor cell lines			0.0444	DNM1, GNB2L1, SOD1	3									teratocarcinoma			0.0372	TUBB4A	1
							abnormal morphology of cochlear nerve			0.025	SOD1	1		branching of cortical neurons			0.0166	DPYSL3	1		breakage of chromosomes			0.0444	SOD1	1									apoptosis of muscle cells			0.0391	HSPD1, HSPE1, MDH1	3
							abnormal morphology of common lymphoid progenitor cells			0.025	SOD1	1		concentration of acetyl-coenzyme A			0.0166	ACLY	1		choroidal neovascularization			0.0444	SOD1	1									choriocarcinoma			0.0398	TUBB4A	1
							activation of monocyte-derived macrophages			0.025	HSPD1	1		conversion of hydrogen peroxide			0.0166	SOD1	1		quantity of bilirubin			0.0444	HBB	1									quantity of lipid peroxide			0.0398	SOD1	1
							binding of estrogen			0.025	FKBP4	1		endocytosis by fibroblasts			0.0166	DNM1	1		interphase			0.0452	GNB2L1, PEA15, PPP3CA	3									quantity of retinal ganglion cells			0.0398	SOD1	1
							cleavage of plasmid DNA			0.025	NME2	1		falciparum malaria			0.0166	HBB	1		development of tumor			0.0454	GNB2L1, HNRNPA2B1	2									rhegmatogenous retinal detachment			0.0398	TUBB4A	1
							concentration of ascorbic acid			0.025	SOD1	1		formation of Lewy bodies			0.0166	SNCA	1		nonalcoholic fatty liver disease			0.0454	SOD1	1									sporadic amyotrophic lateral sclerosis			0.0398	SOD1	1
							conversion of beta-estradiol			0.025	GSTP1	1		formation of endodermal cells			0.0166	GNAO1	1		bipolar disorder			0.0459	DPYSL2, PPP3CA	2									survival of red blood cells			0.0398	HBB	1
							conversion of papilloma			0.025	PEA15	1		formation of neurofilaments			0.0166	NEFL	1		cell death of cervical cancer cell lines			0.0461	HNRNPK, SOD1	2									transport of mitochondria			0.0398	SOD1	1
							degranulation of blood platelets			0.025	STXBP1	1		loss of motor axons			0.0166	SOD1	1		mucoepidermoid carcinoma			0.0464	HNRNPK	1									hematopoiesis of blood cells			0.0417	HBB, SOD1	2
							dysfunction of endothelial tissue			0.025	SOD1	1		metabolism of coenzyme A			0.0166	ACLY	1		concentration of D-glucose			0.0466	HK1, PPP3CA	2									severe acute respiratory syndrome			0.0417	PDXK, TKT	2
							group B Fanconi's anemia			0.025	SOD1	1		motor function of hindlimb			0.0166	SOD1	1		autophagy of brain cancer cell lines			0.0474	SOD1	1									activation of cytarabine			0.0424	HK1	1
							guanine nucleotide exchange of GTP			0.025	GNAO1	1		ototoxicity			0.0166	GSTP1	1		homotetramerization of protein			0.0474	ALDOC	1									familial Mediterranean fever			0.0424	TUBB4A	1
							inflammation of spinal cord			0.025	SOD1	1		polarity of T lymphocytes			0.0166	HSPD1	1		osmolality of urine			0.0474	PPP3CA	1									follicular adenoma			0.0424	GSTP1	1
							keratoconjunctivitis			0.025	PPP3CA	1		reticulocytosis			0.0166	HBB	1		acute renal failure			0.0484	PPP3CA	1									fragmentation of genomic DNA			0.0424	SOD1	1
							lesioning of striatum			0.025	SOD1	1		scattering of colon cancer cell lines			0.0166	GNB2L1	1		calcium-mediated signaling			0.0484	PPP3CA	1									homeostasis of muscle cells			0.0424	SOD1	1
							neurodegeneration of dopaminergic neurons			0.025	SOD1	1		swelling of brain			0.0166	SOD1	1		cell death of endothelial cell lines			0.0484	SOD1	1									lymphosarcoma			0.0424	TUBB4A	1
							receptor-mediated endocytosis of protein			0.025	DNM1	1		synthesis of GTP			0.0166	NME2	1		cell death of striatal neurons			0.0484	PPP3CA	1									organization of cellular protrusions			0.0424	FSCN1	1
							receptor-mediated endocytosis of vesicles			0.025	PPP3CA	1		targeting of synaptic vesicles			0.0166	SEPT5	1		cell viability of neuroblastoma cell lines			0.0484	SOD1	1									quantity of caveolae			0.0424	DNM1	1
							relaxation of carotid artery			0.025	SOD1	1		thickness of skin			0.0166	GSTP1	1		import of D-glucose			0.0484	PEA15	1									autophagy of tumor cell lines			0.043	DNM1L, SOD1	2
							respiration of fibroblast cell lines			0.025	Gsta4	1		tremor of limb			0.0166	SOD1	1		infection by Dengue virus 2			0.0484	DNM1	1									consumption of oxygen			0.043	HBA1/HBA2, HBB	2
							thrombotic thrombocytopenic purpura			0.025	PPP3CA	1		lifespan of organism			0.0168	NEFL, PPP3CA, SOD1	3																hydrolysis of nucleotide			0.043	DNM1L, HSPD1	2
							collapse of growth cone			0.0257	DPYSL2, DPYSL3	2		ovarian cancer			0.0169	CALB2, ENO1, GSTP1, HSP90AA1, PEA15, TUBB4A	6																proliferation of cells			0.0431	ACTG1, DNM1L, ENO1, FIS1, FLOT1, FSCN1, GNB2L1, GSTP1, HK1, HNRNPA2B1, HNRNPK, HSPA8, HSPD1, PDXK, PEBP1, Pkm, SOD1	17
							startle response			0.0257	CKB, SEPT5	2		acute renal failure			0.0172	GSTP1, PPP3CA	2																Viral Infection			0.044	DNM1, FSCN1, HNRNPK, HSPD1, NDUFB7, PCBP2, PDXK, STXBP1, TKT, TUBB4A	10
							upper aerodigestive tract carcinoma			0.0257	GSTP1, TUBB4A	2		cell viability of neuroblastoma cell lines			0.0172	SNCA, SOD1	2																neuronal cell death			0.0444	DPYSL3, GSR, HSPD1, SOD1, STXBP1	5
							colon carcinoma			0.0262	ACLY, FSCN1, GSTP1, PGAM1	4		urothelial neoplasm			0.0172	GSTP1, TUBB4A	2																metabolism of protein			0.0447	GNB2L1, HNRNPK, HSPD1, SOD1, STXBP1, THOP1	6
							generation of reactive oxygen species			0.0264	DNM1L, SOD1, UQCRFS1	3		morphology of nervous system			0.0175	CKB, DNM1, DPYSL2, NEFL, PEA15, PPP3CA, SNCA, SOD1, SYN2	9																papilloma			0.0449	Gsta4, GSTP1	2
							concentration of triacylglycerol			0.0268	ACLY, FKBP4, PPP3CA, SOD1	4		liver cancer			0.0178	ACTG1, CAP2, GNB2L1, GSTP1, HSP90AA1, HSPA8, SOD1	7																synthesis of prostaglandin E2			0.0449	HBB, SOD1	2
							hyperalgesia			0.0271	DNM1L, GNAO1	2		systemic autoimmune syndrome			0.0182	ACLY, DNM1, ENO1, FLOT1, GSR, HBA1/HBA2, HSPA8, HSPD1, PPP3CA, SNCA	10																abnormal morphology of ganglion cell layer			0.045	SOD1	1
							Brugada syndrome			0.0285	GPD1L	1		squamous-cell carcinoma			0.0183	Gsta4, GSTP1, HBA1/HBA2, HSP90AA1, TUBB4A	5																accumulation of adipose tissue			0.045	SOD1	1
							Fanconi's anemia, group A			0.0285	SOD1	1		cholangiocarcinoma			0.0186	GNB2L1, HSP90AA1	2																apoptosis of motor neurons			0.045	SOD1	1
							abnormal morphology of small ventral prostatic lobe			0.0285	FKBP4	1		development of red blood cells			0.0186	HBA1/HBA2, HBB	2																condylomata acuminata			0.045	TUBB4A	1
							atrophy of brain			0.0285	SOD1	1		precancerous condition			0.0186	ALAD, HSP90AA1	2																loss of motor neurons			0.045	SOD1	1
							autophagy of neuroblastoma cell lines			0.0285	DNM1L	1		organization of organelle			0.019	DNM1, DNM1L, FIS1, NEFL, SNCA, SOD1	6																organization of endosomes			0.045	DNM1	1
							conversion of carcinoma			0.0285	PEA15	1		cell death of fibroblast cell lines			0.0198	ENO1, FKBP4, GNAO1, GSTP1, HSPD1, PPP3CA	6																pericarditis			0.045	TUBB4A	1
							development of naive T lymphocytes			0.0285	PPP3CA	1		function of reproductive system			0.02	FKBP4, GNAO1	2																recycling of synaptic vesicles			0.045	DNM1	1
							developmental delay of liver			0.0285	DNM1L	1		metabolism of neurotransmitter			0.02	ALDH5A1, SNCA	2																processing of RNA			0.0456	HBB, HNRNPA2B1, HNRNPK	3
							formation of apoptotic bodies			0.0285	ANXA5	1		neurodegeneration of brain			0.02	SEPT5, SNCA	2																morphology of neurons			0.0468	DNM1, SOD1, SYN2	3
							heterotetramerization of protein			0.0285	ALDOC	1		Mood Disorders			0.0203	ALDH5A1, DPYSL2, FKBP4, NEFL, PPP3CA, SYN2	6																organization of organelle			0.0471	DNM1, DNM1L, FIS1, SOD1	4
							innervation of axons			0.0285	SOD1	1		neuritogenesis			0.0205	DNM1L, DPYSL2, DPYSL3, FLOT1, NEFL, SNCA	6																abnormal morphology of bone marrow			0.0476	SOD1	1
							iridocyclitis			0.0285	HSPD1	1		epileptic encephalopathy			0.0207	PNPO, STXBP1	2																chemotherapy resistance of tumor cell lines			0.0476	ACTG1	1
							length of anogenital area			0.0285	FKBP4	1		Rasmussen's encephalitis			0.0208	PPP3CA	1																degeneration of motor neurons			0.0476	SOD1	1
							localization of mitochondria			0.0285	DNM1L	1		abnormal morphology of dopaminergic neurons			0.0208	SNCA	1																histiocytosis			0.0476	TUBB4A	1
							metabolism of acetyl-coenzyme A			0.0285	ACLY	1		abnormal morphology of nerve fiber layer of retina			0.0208	SOD1	1																maturation of bone marrow-derived dendritic cells			0.0476	HSPD1	1
							pentose shunt of D-glucose			0.0285	TKT	1		activation of skeletal muscle satellite cells			0.0208	SOD1	1																mechanical hyperalgesia			0.0476	DNM1L	1
							quantity of peroxisomes			0.0285	DNM1L	1		amyotrophic lateral sclerosis 1			0.0208	SOD1	1																peritoneal tumor			0.0476	TUBB4A	1
							quantity of slow-twitch muscle fibers			0.0285	PPP3CA	1		binucleation of cervical cancer cell lines			0.0208	SEPT7	1																quantity of embryonic cell lines			0.0476	ENO1	1
							removal of superoxide			0.0285	SOD1	1		conversion of acetyl-coenzyme A			0.0208	ACLY	1																synaptic transmission of neuromuscular synapse			0.0476	STXBP1	1
							rotarod-walking behavior			0.0285	SOD1	1		degeneration of interneurons			0.0208	SOD1	1																synthesis of epoprostenol			0.0476	SOD1	1
							seborrheic dermatitis			0.0285	PPP3CA	1		delay in amyotrophic lateral sclerosis			0.0208	SOD1	1																cell death of epithelial cell lines			0.0483	HK1, HSPD1, SOD1	3
							superovulation			0.0285	FKBP4	1		diameter of axons			0.0208	SOD1	1																Huntington's Disease			0.0484	CKB, DPYSL3, HSPA8, SEPT5, SGTA	5
							stabilization of protein			0.0285	HSPD1, STXBP1	2		disruption of lipid bilayer			0.0208	SNCA	1																diabetic nephropathy			0.0489	DPYSL3, HBB	2
							Viral Infection			0.0288	ANXA5, DNM1, FSCN1, HSP90AA1, HSPD1, NDUFB7, PDXK, PPP3CA, STXBP1, TKT, TUBB4A, UQCRC1, UQCRFS1	13		fluidity of plasma membrane			0.0208	SNCA	1																neuritogenesis			0.0497	DNM1L, DPYSL2, DPYSL3, FLOT1	4
							cell death of neuroblastoma cell lines			0.0295	ENO1, GNAO1, SOD1	3		gliosis of spinal cord			0.0208	SOD1	1
							abnormal morphology of red blood cells			0.03	HBA1/HBA2, HBB	2		handling of Ca2+			0.0208	SOD1	1
							proliferation of gonadal cell lines			0.03	GNAO1, PEA15	2		hereditary persistence of fetal hemoglobin			0.0208	HBB	1
							cell death of kidney cell lines			0.031	GNAO1, GSTP1, PEA15, SOD1	4		hypertrophy of astrocytes			0.0208	SOD1	1
							apoptosis of cortical neurons			0.0315	GNAO1, PEA15	2		hypertrophy of kidney			0.0208	PPP3CA	1
							Stevens-Johnson syndrome			0.032	PPP3CA	1		import of DNA			0.0208	HSPA8	1
							binding of progesterone			0.032	FKBP4	1		mitophagy			0.0208	DNM1L	1
							concentration of anandamide			0.032	SOD1	1		movement of lysosome			0.0208	NEFL	1
							damage of protein			0.032	SOD1	1		quantity of neuroblastoma cell lines			0.0208	ENO1	1
							fusion of synaptic vesicles			0.032	STXBP1	1		quantity of neurofilaments			0.0208	NEFL	1
							hemosiderosis			0.032	HBB	1		quantity of phosphatidylglycerol			0.0208	SNCA	1
							hyperbilirubinemia			0.032	GSTP1	1		quantity of presynaptic terminals			0.0208	SNCA	1
							implantation of blastocyst			0.032	FKBP4	1		release of synaptic vesicles			0.0208	SYN2	1
							killing of cervical cancer cell lines			0.032	GSTP1	1		secondary sex determination			0.0208	FKBP4	1
							morphology of endoplasmic reticulum			0.032	DNM1L	1		sensorimotor impairment			0.0208	SNCA	1
							noise-induced hearing loss			0.032	SOD1	1		synthesis of L-serine			0.0208	Pkm	1
							progression of lung tumor			0.032	GSTP1	1		Viral Infection			0.0208	ANXA5, DNM1, FSCN1, HNRNPK, HSP90AA1, HSPD1, NDUFB7, PCBP2, PDXK, PPP3CA, STXBP1, TKT, TUBB4A, UQCRC1, UQCRFS1	15
[truncated: 8 more columns]

## Sheet: 2. DAVID
A.	CIE-2BC / Air-2BC			CORTEX											B.	CIE-2BC / Naïve			CORTEX											C.	Air-2BC / Naïve			CORTEX											D.	CIE-2BC / Air-2BC			MIDBRAIN
Category	GO Term	Term Description	Count	%	PValue	Genes	List Total	Pop Hits	Pop Total	Fold Enrichment	Bonferroni	Benjamini	FDR		Category	GO Term	Term Description	Count	%	PValue	Genes	List Total	Pop Hits	Pop Total	Fold Enrichment	Bonferroni	Benjamini	FDR		Category	GO Term	Term Description	Count	%	PValue	Genes	List Total	Pop Hits	Pop Total	Fold Enrichment	Bonferroni	Benjamini	FDR		Category	GO Term	Term Description	Count	%
SP_PIR_KEYWORDS		phosphoprotein	18	85.7143	7.01251e-06	P63260, P63038, P61979, Q62048, O08553, P63017, P39053, O08917, Q9DBJ1, Q8K0U4, Q61990, P63328, O55131, P02088, Q68FD7, Q91XF0, P68040, O55042	21	6311	17854	2.42488	0.000581871	0.000581871	0.0075092		SP_PIR_KEYWORDS		acetylation	32	57.1429	3.08732e-14	P63038, P52480, P47791, Q91V92, Q9D8Y0, Q8K183, Q9CZ13, P14152, P48036, O55131, P07901, Q01768, Q8BWF0, P19157, P08551, P30416, Q9CQJ8, P17182, P08228, Q9DBJ1, P05063, O88569, P99029, Q8BKZ9, Q9DCX2, P40142, Q61553, P01942, P29387, Q8K1M6, P68040, P16858	56	2325	17854	4.38808	4.84568e-12	4.84568e-12	3.71481e-11		SP_PIR_KEYWORDS		acetylation	38	58.4615	2.81424e-17	P63260, P63038, P61979, P52480, P47791, P63017, Q91V92, Q8K183, Q9D8Y0, Q9CZ13, Q64433, P14152, P48036, O55131, P07901, Q01768, Q8BWF0, P19157, P08551, Q9CQ92, P30416, Q9CQJ8, P17182, P08228, Q9DBJ1, P16125, P05063, O88569, P70296, P99029, Q9DCX2, P01942, Q61553, P40142, P29387, Q8K1M6, P68040, P16858	65	2325	17854	4.48934	4.78421e-15	4.78421e-15	3.43333e-14		SP_PIR_KEYWORDS		phosphoprotein	16	100
SP_PIR_KEYWORDS		cytoplasm	11	52.381	0.000687282	O55131, P63260, Q3ULJ0, P61979, Q68FD7, Q62048, O08553, P63017, O55042, P39053, Q61990	21	3029	17854	3.08752	0.0554664	0.0281288	0.733536		GOTERM_BP_FAT	GO:0006091	generation of precursor metabolites and energy	12	21.4286	6.06293e-10	P52480, Q9DCX2, Q9CQJ8, Q9CR61, P17182, Q8BWF0, Q9DBJ1, Q9CZ13, Q9CR68, P14152, P05063, P16858	46	261	13588	13.5812	3.57713e-07	3.57713e-07	8.93389e-07		GOTERM_BP_FAT	GO:0006091	generation of precursor metabolites and energy	14	21.5385	1.52684e-11	P52480, Q9CQJ8, Q9CR61, P17182, Q9DBJ1, Q9CZ13, Q9CR68, P14152, P16125, P05063, Q9DCX2, O55042, Q8BWF0, P16858	54	261	13588	13.4974	9.97023e-09	9.97023e-09	2.28113e-08		SP_PIR_KEYWORDS		acetylation	9	56.25
GOTERM_MF_FAT	GO:0000166	nucleotide binding	8	38.0952	0.00605577	O55131, P63260, Q3ULJ0, P63038, Q91XF0, P63017, P39053, Q8K0U4	16	2183	13288	3.04352	0.317965	0.317965	5.96512		GOTERM_CC_FAT	GO:0005739	mitochondrion	21	37.5	6.24501e-09	P63038, P52480, P47791, O08553, Q9CQJ8, Q9CR61, Q04447, P08228, Q91V92, Q9CR68, Q9CZ13, P14152, P63328, P05063, O08599, P99029, Q9DCX2, Q8BKZ9, Q8BWF0, Q01768, P16858	46	1322	12504	4.31796	8.55566e-07	8.55566e-07	7.34049e-06		SP_PIR_KEYWORDS		phosphoprotein	50	76.9231	1.86744e-11	P63260, P61979, P63017, Q8K183, Q9D8Y0, Q61990, P63328, P48036, Q8BWF0, P19157, Q9D6F9, Q9CQJ8, P17182, Q04447, P08228, P16125, O08599, P68040, Q8K1M6, Q9Z2Q6, Q62188, P63038, P52480, Q62048, O08553, O08917, Q91V92, Q9CZ13, Q8K0U4, Q64433, Q64332, P14152, O55131, P07901, Q68FD7, Q9CYT6, Q91XF0, O55042, Q01768, P08551, P30416, P39053, Q9DBJ1, P05063, O88569, P70296, P02088, Q61553, P40142, P16858	65	6311	17854	2.17618	3.17465e-09	1.58732e-09	2.27825e-08		SP_PIR_KEYWORDS		glycolysis	3	18.75
SP_PIR_KEYWORDS		acetylation	8	38.0952	0.0104006	O55131, P63260, P63038, P61979, Q9CQ92, P63017, P68040, Q9DBJ1	21	2325	17854	2.92539	0.580115	0.251181	10.592		SP_PIR_KEYWORDS		phosphoprotein	41	73.2143	1.74315e-08	Q62188, P63038, P52480, Q62048, O08553, Q91V92, Q8K183, Q9D8Y0, O08917, Q8K0U4, Q9CZ13, P14152, Q64332, P63328, O55131, P48036, P07901, Q9CYT6, Q91XF0, Q01768, Q8BWF0, P19157, P08551, P30416, Q9D6F9, Q9CQJ8, P17182, Q04447, P39053, P08228, Q9DBJ1, P05063, O88569, P02088, O08599, Q61553, P40142, Q8K1M6, P68040, Q9Z2Q6, P16858	56	6311	17854	2.07125	2.73673e-06	1.36837e-06	2.09802e-05		GOTERM_BP_FAT	GO:0044275	cellular carbohydrate catabolic process	8	12.3077	3.00198e-09	Q3ULJ0, P52480, P17182, Q9DBJ1, P16125, P14152, P05063, P16858	54	60	13588	33.5506	1.96029e-06	9.80144e-07	4.48503e-06		GOTERM_BP_FAT	GO:0006096	glycolysis	3	18.75
GOTERM_MF_FAT	GO:0005080	protein kinase C binding	2	9.52381	0.012352	Q62048, P68040	16	11	13288	151	0.542977	0.323965	11.8252		GOTERM_BP_FAT	GO:0044275	cellular carbohydrate catabolic process	7	12.5	4.08777e-08	Q3ULJ0, P52480, P17182, Q9DBJ1, P14152, P05063, P16858	46	60	13588	34.4623	2.41175e-05	1.20588e-05	6.02344e-05		GOTERM_CC_FAT	GO:0005739	mitochondrion	23	35.3846	5.24158e-09	P63038, P52480, Q9CQ92, P47791, O08553, Q9CQJ8, Q9CR61, Q04447, P08228, Q91V92, Q9CR68, Q9CZ13, Q64433, P14152, P16125, P05063, P63328, O08599, P99029, Q9DCX2, Q8BWF0, Q01768, P16858	54	1322	12504	4.02858	8.12444e-07	8.12444e-07	6.2948e-06		GOTERM_BP_FAT	GO:0019320	hexose catabolic process	3	18.75
INTERPRO	IPR018181	Heat shock protein 70, conserved site	2	9.52381	0.0138211	P63017, Q8K0U4	20	13	17763	136.638	0.547648	0.547648	12.886		GOTERM_BP_FAT	GO:0046164	alcohol catabolic process	7	12.5	6.66165e-08	Q3ULJ0, P52480, P17182, Q9DBJ1, P14152, P05063, P16858	46	65	13588	31.8114	3.93029e-05	1.31012e-05	9.81611e-05		GOTERM_BP_FAT	GO:0046164	alcohol catabolic process	8	12.3077	5.33168e-09	Q3ULJ0, P52480, P17182, Q9DBJ1, P16125, P14152, P05063, P16858	54	65	13588	30.9698	3.48158e-06	1.16053e-06	7.96567e-06		GOTERM_BP_FAT	GO:0006007	glucose catabolic process	3	18.75
UP_SEQ_FEATURE	domain	KH 3	2	9.52381	0.014883	P61979, Q61990	21	12	16021	127.151	0.752048	0.752048	15.139		GOTERM_BP_FAT	GO:0016052	carbohydrate catabolic process	7	12.5	2.51616e-07	Q3ULJ0, P52480, P17182, Q9DBJ1, P14152, P05063, P16858	46	81	13588	25.5276	0.000148443	3.71127e-05	0.000370763		SP_PIR_KEYWORDS		cytoplasm	32	49.2308	5.86888e-09	P63260, Q62188, P61979, P52480, Q62048, O08553, P47791, P63017, Q91V92, Q8K183, P14152, Q61990, O55131, P07901, Q68FD7, O55042, Q01768, P24472, Q3ULJ0, P30416, P17182, Q04447, P39053, P08228, P16125, O88569, P70296, P99029, Q61553, Q8K1M6, Q9Z2Q6, P16858	65	3029	17854	2.90184	9.97709e-07	3.3257e-07	7.15993e-06		GOTERM_BP_FAT	GO:0046365	monosaccharide catabolic process	3	18.75
SP_PIR_KEYWORDS		molecular chaperone	2	9.52381	0.0155747	P63038, P63017	21	14	17854	121.456	0.72825	0.277991	15.4728		GOTERM_BP_FAT	GO:0006096	glycolysis	6	10.7143	3.12559e-07	P52480, P17182, Q9DBJ1, P14152, P05063, P16858	46	44	13588	40.2806	0.000184393	3.68812e-05	0.000460563		GOTERM_BP_FAT	GO:0006096	glycolysis	7	10.7692	1.65777e-08	P52480, P17182, Q9DBJ1, P16125, P14152, P05063, P16858	54	44	13588	40.032	1.08252e-05	2.70631e-06	2.47676e-05		GOTERM_BP_FAT	GO:0044275	cellular carbohydrate catabolic process	3	18.75
BIOCARTA	m_ndkDynaminPathway	Endocytotic role of NDK, Phosphins and Dynamin	2	9.52381	0.0203729	P39053, P63328	4	8	1171	73.1875	0.350952	0.350952	14.6945		GOTERM_BP_FAT	GO:0006007	glucose catabolic process	6	10.7143	7.3344e-07	P52480, P17182, Q9DBJ1, P14152, P05063, P16858	46	52	13588	34.0836	0.000432636	7.2119e-05	0.00108074		GOTERM_BP_FAT	GO:0016052	carbohydrate catabolic process	8	12.3077	2.53933e-08	Q3ULJ0, P52480, P17182, Q9DBJ1, P16125, P14152, P05063, P16858	54	81	13588	24.8523	1.65817e-05	3.31636e-06	3.79383e-05		GOTERM_BP_FAT	GO:0046164	alcohol catabolic process	3	18.75
GOTERM_BP_FAT	GO:0060079	regulation of excitatory postsynaptic membrane potential	2	9.52381	0.0218634	O55042, P63328	16	20	13588	84.925	0.996514	0.996514	25.0425		GOTERM_BP_FAT	GO:0019320	hexose catabolic process	6	10.7143	7.3344e-07	P52480, P17182, Q9DBJ1, P14152, P05063, P16858	46	52	13588	34.0836	0.000432636	7.2119e-05	0.00108074		GOTERM_BP_FAT	GO:0019320	hexose catabolic process	7	10.7692	4.66878e-08	P52480, P17182, Q9DBJ1, P16125, P14152, P05063, P16858	54	52	13588	33.8732	3.04867e-05	5.08117e-06	6.97528e-05		GOTERM_BP_FAT	GO:0016052	carbohydrate catabolic process	3	18.75
UP_SEQ_FEATURE	domain	KH 1	2	9.52381	0.0246878	P61979, Q61990	21	20	16021	76.2905	0.902195	0.687263	23.9411		GOTERM_BP_FAT	GO:0046365	monosaccharide catabolic process	6	10.7143	8.88103e-07	P52480, P17182, Q9DBJ1, P14152, P05063, P16858	46	54	13588	32.8213	0.000523844	7.48516e-05	0.00130864		GOTERM_BP_FAT	GO:0006007	glucose catabolic process	7	10.7692	4.66878e-08	P52480, P17182, Q9DBJ1, P16125, P14152, P05063, P16858	54	52	13588	33.8732	3.04867e-05	5.08117e-06	6.97528e-05		GOTERM_CC_FAT	GO:0043025	cell soma	3	18.75
UP_SEQ_FEATURE	domain	KH 2	2	9.52381	0.0246878	P61979, Q61990	21	20	16021	76.2905	0.902195	0.687263	23.9411		GOTERM_BP_FAT	GO:0006006	glucose metabolic process	7	12.5	6.28834e-06	P52480, P17182, Q8BWF0, Q9DBJ1, P14152, P05063, P16858	46	140	13588	14.7696	0.00370326	0.000463659	0.00926564		GOTERM_BP_FAT	GO:0046365	monosaccharide catabolic process	7	10.7692	5.88781e-08	P52480, P17182, Q9DBJ1, P16125, P14152, P05063, P16858	54	54	13588	32.6187	3.84466e-05	5.49247e-06	8.79654e-05		GOTERM_CC_FAT	GO:0005739	mitochondrion	6	37.5
GOTERM_CC_FAT	GO:0005624	membrane fraction	4	19.0476	0.0254163	O55131, Q62048, O55042, P63328	17	510	12504	5.76886	0.931263	0.931263	25.0133		SP_PIR_KEYWORDS		glycolysis	5	8.92857	8.26906e-06	P52480, P17182, Q9DBJ1, P05063, P16858	56	42	17854	37.9549	0.0012974	0.000432655	0.00995204		SP_PIR_KEYWORDS		glycolysis	6	9.23077	3.87632e-07	P52480, P17182, Q9DBJ1, P16125, P05063, P16858	65	42	17854	39.2396	6.58953e-05	1.64742e-05	0.000472904		KEGG_PATHWAY	mmu00010	Glycolysis / Gluconeogenesis	3	18.75
GOTERM_BP_FAT	GO:0060078	regulation of postsynaptic membrane potential	2	9.52381	0.0272591	O55042, P63328	16	25	13588	67.94	0.999154	0.970917	30.2587		GOTERM_BP_FAT	GO:0055114	oxidation reduction	12	21.4286	8.66859e-06	Q3ULJ0, P99029, Q9CQJ8, P47791, Q91XF0, Q9CR61, P08228, Q8BWF0, Q9CZ13, Q9CR68, P14152, P16858	46	672	13588	5.27484	0.00510143	0.000568115	0.0127726		GOTERM_MF_FAT	GO:0000166	nucleotide binding	26	40	9.59304e-07	P63260, P63038, P52480, P47791, P63017, Q8K183, Q91V92, Q8K0U4, Q64433, P14152, Q64332, O55131, P07901, Q91XF0, Q01768, Q3ULJ0, P18872, Q9D6F9, P30416, P39053, Q04447, O88569, P70296, Q8K1M6, Q9Z2Q6, P16858	58	2183	13288	2.72867	0.000162109	0.000162109	0.00116916		SP_PIR_KEYWORDS	cytoplasm	cytoplasm	8	50
GOTERM_CC_FAT	GO:0005626	insoluble fraction	4	19.0476	0.0278143	O55131, Q62048, O55042, P63328	17	528	12504	5.57219	0.946799	0.769347	27.0508		SP_PIR_KEYWORDS		cytoplasm	24	42.8571	1.21872e-05	Q62188, Q3ULJ0, P24472, P52480, Q62048, P30416, P47791, O08553, P17182, P39053, Q04447, P08228, Q91V92, Q8K183, P14152, O88569, O55131, P07901, P99029, Q61553, Q8K1M6, Q01768, Q9Z2Q6, P16858	56	3029	17854	2.52615	0.00191157	0.000478236	0.0146673		GOTERM_BP_FAT	GO:0006006	glucose metabolic process	8	12.3077	1.10051e-06	P52480, P17182, Q8BWF0, Q9DBJ1, P16125, P14152, P05063, P16858	54	140	13588	14.3788	0.000718377	8.98254e-05	0.00164418		GOTERM_BP_FAT	GO:0006006	glucose metabolic process	3	18.75
SMART	SM00322	KH	2	9.52381	0.0295273	P61979, Q61990	8	39	9131	58.5321	0.236428	0.236428	15.8433		GOTERM_MF_FAT	GO:0000166	nucleotide binding	22	39.2857	1.59654e-05	Q3ULJ0, P63038, P52480, P18872, Q9D6F9, P30416, P47791, P39053, Q04447, Q91V92, Q8K183, Q8K0U4, Q64332, P14152, O88569, O55131, P07901, Q91XF0, Q8K1M6, Q01768, Q9Z2Q6, P16858	51	2183	13288	2.62578	0.0024716	0.0024716	0.0191718		GOTERM_BP_FAT	GO:0055114	oxidation reduction	14	21.5385	1.26867e-06	Q3ULJ0, P47791, Q9CQJ8, Q9CR61, P08228, Q9CR68, Q9CZ13, P14152, P16125, P99029, Q91XF0, O55042, Q8BWF0, P16858	54	672	13588	5.24228	0.000828098	9.20448e-05	0.00189541		GOTERM_MF_FAT	GO:0051087	chaperone binding	2	12.5
SP_PIR_KEYWORDS		nucleotide-binding	6	28.5714	0.0306582	O55131, P63260, P63038, P63017, P39053, Q8K0U4	21	1631	17854	3.12762	0.924563	0.403628	28.355		GOTERM_BP_FAT	GO:0019318	hexose metabolic process	7	12.5	1.8458e-05	P52480, P17182, Q8BWF0, Q9DBJ1, P14152, P05063, P16858	46	169	13588	12.2351	0.0108312	0.00108844	0.0271949		SP_PIR_KEYWORDS		brain	5	7.69231	2.88154e-06	P70296, P50153, Q9DCX2, Q08331, P05063	65	28	17854	49.0495	0.000489743	9.79678e-05	0.00351538		GOTERM_MF_FAT	GO:0005080	protein kinase C binding	2	12.5
GOTERM_CC_FAT	GO:0005829	cytosol	4	19.0476	0.0307635	P02088, P63017, O55042, P63328	17	549	12504	5.35905	0.961212	0.661495	29.4873		GOTERM_BP_FAT	GO:0051186	cofactor metabolic process	7	12.5	2.80652e-05	P19157, P47791, P08228, Q8BWF0, Q91V92, P14152, P10518	46	182	13588	11.3612	0.0164224	0.00150421	0.0413469		GOTERM_BP_FAT	GO:0019318	hexose metabolic process	8	12.3077	3.87206e-06	P52480, P17182, Q8BWF0, Q9DBJ1, P16125, P14152, P05063, P16858	54	169	13588	11.9115	0.00252527	0.000252814	0.00578481		GOTERM_BP_FAT	GO:0019318	hexose metabolic process	3	18.75
INTERPRO	IPR004088	K Homology, type 1	2	9.52381	0.0326594	P61979, Q61990	20	31	17763	57.3	0.84933	0.611838	28.0451		GOTERM_BP_FAT	GO:0005996	monosaccharide metabolic process	7	12.5	3.68139e-05	P52480, P17182, Q8BWF0, Q9DBJ1, P14152, P05063, P16858	46	191	13588	10.8259	0.0214864	0.00180841	0.0542326		GOTERM_BP_FAT	GO:0005996	monosaccharide metabolic process	8	12.3077	8.66774e-06	P52480, P17182, Q8BWF0, Q9DBJ1, P16125, P14152, P05063, P16858	54	191	13588	10.5395	0.00564407	0.000514418	0.0129491		GOTERM_CC_FAT	GO:0005829	cytosol	4	25
INTERPRO	IPR018111	K Homology, type 1, subgroup	2	9.52381	0.0347314	P61979, Q61990	20	33	17763	53.8273	0.866664	0.489124	29.5583		UP_SEQ_FEATURE	binding site	Substrate	8	14.2857	4.08186e-05	Q3ULJ0, P52480, Q91XF0, P17182, Q8BWF0, Q8K183, P14152, P05063	56	275	16021	8.3226	0.0078877	0.0078877	0.0508947		UP_SEQ_FEATURE	binding site	Substrate	9	13.8462	1.31089e-05	Q3ULJ0, P52480, Q91XF0, P17182, Q8BWF0, Q8K183, P16125, P14152, P05063	65	275	16021	8.06652	0.00304974	0.00304974	0.0168397		SP_PIR_KEYWORDS	methylation	methylation	3	18.75
GOTERM_CC_FAT	GO:0000267	cell fraction	4	19.0476	0.0379542	O55131, Q62048, O55042, P63328	17	596	12504	4.93644	0.98212	0.63433	35.1205		GOTERM_BP_FAT	GO:0006749	glutathione metabolic process	4	7.14286	6.54368e-05	P19157, P47791, P08228, Q8BWF0	46	24	13588	49.2319	0.0378732	0.00296552	0.0963796		UP_SEQ_FEATURE	binding site	NAD	5	7.69231	3.3317e-05	Q3ULJ0, Q8BWF0, P16125, P14152, P16858	65	46	16021	26.791	0.00773293	0.00387397	0.0427936		GOTERM_BP_FAT	GO:0005996	monosaccharide metabolic process	3	18.75
SP_PIR_KEYWORDS		nitration	2	9.52381	0.0385054	P39053, P63328	21	35	17854	48.5823	0.961577	0.419104	34.3275		SP_PIR_KEYWORDS		brain	4	7.14286	8.58075e-05	P50153, Q9DCX2, Q08331, P05063	56	28	17854	45.5459	0.013382	0.00269084	0.103228		GOTERM_MF_FAT	GO:0017076	purine nucleotide binding	21	32.3077	5.512e-05	P63260, P63038, P52480, P18872, Q9D6F9, P30416, P47791, P63017, P39053, Q04447, Q91V92, Q8K183, Q8K0U4, Q64433, Q64332, P70296, O55131, P07901, Q8K1M6, Q01768, Q9Z2Q6	58	1871	13288	2.57144	0.00927228	0.00464694	0.0671577		BIOCARTA	m_ndkDynaminPathway	Endocytotic role of NDK, Phosphins and Dynamin	2	12.5
GOTERM_BP_FAT	GO:0051899	membrane depolarization	2	9.52381	0.0390321	O55042, P63328	16	36	13588	47.1806	0.999963	0.966543	40.4977		GOTERM_BP_FAT	GO:0006732	coenzyme metabolic process	6	10.7143	0.000104798	P19157, P47791, P08228, Q8BWF0, Q91V92, P14152	46	143	13588	12.394	0.059961	0.00440697	0.154311		GOTERM_BP_FAT	GO:0051186	cofactor metabolic process	7	10.7692	7.23925e-05	P19157, P47791, P08228, Q8BWF0, Q91V92, P14152, P10518	54	182	13588	9.67806	0.046174	0.00393175	0.108102		GOTERM_MF_FAT	GO:0019899	enzyme binding	3	18.75
INTERPRO	IPR004087	K Homology	2	9.52381	0.0409221	P61979, Q61990	20	39	17763	45.5462	0.9076	0.448662	33.9106		GOTERM_MF_FAT	GO:0003924	GTPase activity	6	10.7143	0.00011481	P50153, P18872, Q9D6F9, P29387, P39053, Q8K1M6	51	128	13288	12.2132	0.0176392	0.00885884	0.137793		GOTERM_BP_FAT	GO:0022900	electron transport chain	6	9.23077	7.28258e-05	Q9CQJ8, Q9CR61, O55042, Q8BWF0, Q9CZ13, Q9CR68	54	112	13588	13.4802	0.0464439	0.00365155	0.108749		GOTERM_BP_FAT	GO:0006091	generation of precursor metabolites and energy	3	18.75
GOTERM_MF_FAT	GO:0042802	identical protein binding	3	14.2857	0.0413339	Q3ULJ0, O55042, P39053	16	290	13288	8.59138	0.930009	0.587889	34.7813		GOTERM_BP_FAT	GO:0006518	peptide metabolic process	4	7.14286	0.000264041	P19157, P47791, P08228, Q8BWF0	46	38	13588	31.0938	0.144274	0.0103332	0.388367		GOTERM_MF_FAT	GO:0032553	ribonucleotide binding	20	30.7692	0.000105831	P63260, P63038, P52480, P18872, Q9D6F9, P30416, P63017, P39053, Q04447, Q8K183, Q91V92, Q8K0U4, Q64433, Q64332, P70296, O55131, P07901, Q8K1M6, Q01768, Q9Z2Q6	58	1796	13288	2.55126	0.0177275	0.00594442	0.128908		SP_PIR_KEYWORDS		nitration	2	12.5
GOTERM_MF_FAT	GO:0032555	purine ribonucleotide binding	6	28.5714	0.0418256	O55131, P63260, P63038, P63017, P39053, Q8K0U4	16	1796	13288	2.7745	0.932235	0.489787	35.1192		GOTERM_MF_FAT	GO:0050662	coenzyme binding	6	10.7143	0.000325303	Q3ULJ0, Q8BKZ9, P47791, Q91XF0, P14152, P16858	51	160	13288	9.77059	0.0491797	0.0166696	0.38997		GOTERM_MF_FAT	GO:0032555	purine ribonucleotide binding	20	30.7692	0.000105831	P63260, P63038, P52480, P18872, Q9D6F9, P30416, P63017, P39053, Q04447, Q8K183, Q91V92, Q8K0U4, Q64433, Q64332, P70296, O55131, P07901, Q8K1M6, Q01768, Q9Z2Q6	58	1796	13288	2.55126	0.0177275	0.00594442	0.128908		GOTERM_BP_FAT	GO:0006518	peptide metabolic process	2	12.5
GOTERM_MF_FAT	GO:0032553	ribonucleotide binding	6	28.5714	0.0418256	O55131, P63260, P63038, P63017, P39053, Q8K0U4	16	1796	13288	2.7745	0.932235	0.489787	35.1192		SP_PIR_KEYWORDS		oxidoreductase	9	16.0714	0.000341257	Q3ULJ0, P99029, P47791, Q91XF0, P08228, Q8BWF0, Q9CR68, P14152, P16858	56	572	17854	5.01642	0.052176	0.00889131	0.409958		GOTERM_BP_FAT	GO:0006749	glutathione metabolic process	4	6.15385	0.000107031	P19157, P47791, P08228, Q8BWF0	54	24	13588	41.9383	0.0675085	0.00498007	0.159789		UP_SEQ_FEATURE	region of interest	Catalytic	2	12.5
GOTERM_MF_FAT	GO:0017076	purine nucleotide binding	6	28.5714	0.0487801	O55131, P63260, P63038, P63017, P39053, Q8K0U4	16	1871	13288	2.66328	0.957175	0.467475	39.7326		GOTERM_BP_FAT	GO:0022900	electron transport chain	5	8.92857	0.000502305	Q9CQJ8, Q9CR61, Q8BWF0, Q9CZ13, Q9CR68	46	112	13588	13.1871	0.256535	0.0183566	0.737612		KEGG_PATHWAY	mmu00010	Glycolysis / Gluconeogenesis	6	9.23077	0.000108483	P52480, P17182, Q9DBJ1, P16125, P05063, P16858	42	68	5738	12.0546	0.00670377	0.00670377	0.109422		SP_PIR_KEYWORDS		metalloprotein	2	12.5
GOTERM_CC_FAT	GO:0005856	cytoskeleton	5	23.8095	0.0489956	O55131, P63260, Q62048, O55042, P39053	17	1122	12504	3.27776	0.994618	0.64828	42.9766		UP_SEQ_FEATURE	binding site	NAD	4	7.14286	0.000523483	Q3ULJ0, Q8BWF0, P14152, P16858	56	46	16021	24.8773	0.0965931	0.0495228	0.650901		SP_PIR_KEYWORDS		nucleotide-binding	17	26.1538	0.000154689	P63260, P63038, P52480, P18872, Q9D6F9, P63017, P39053, Q04447, Q8K183, Q91V92, Q8K0U4, P70296, O55131, P07901, Q8K1M6, Q01768, Q9Z2Q6	65	1631	17854	2.86297	0.0259564	0.0043736	0.188555		GOTERM_BP_FAT	GO:0055002	striated muscle cell development	2	12.5
GOTERM_BP_FAT	GO:0055002	striated muscle cell development	2	9.52381	0.0580104	P63260, P63328	16	54	13588	31.4537	1	0.978175	54.125		SP_PIR_KEYWORDS		mitochondrion	10	17.8571	0.000633916	P63038, P99029, Q9DCX2, Q8BKZ9, Q9CQJ8, P47791, Q9CR61, Q8BWF0, Q9CZ13, Q9CR68	56	790	17854	4.03571	0.0947611	0.0141217	0.760307		SP_PIR_KEYWORDS		oxidoreductase	10	15.3846	0.000191144	Q3ULJ0, P99029, P47791, Q91XF0, P08228, Q8BWF0, Q9CR68, P16125, P14152, P16858	65	572	17854	4.80204	0.0319751	0.00463174	0.232943		GOTERM_BP_FAT	GO:0055001	muscle cell development	2	12.5
GOTERM_BP_FAT	GO:0044275	cellular carbohydrate catabolic process	2	9.52381	0.0642584	Q3ULJ0, Q9DBJ1	16	60	13588	28.3083	1	0.966643	57.938		SP_PIR_KEYWORDS		metalloprotein	4	7.14286	0.0006831	P02088, P52480, P01942, P08228	56	56	17854	22.773	0.101729	0.0133209	0.819075		UP_SEQ_FEATURE	nucleotide phosphate-binding region	NAD	5	7.69231	0.000204994	Q3ULJ0, Q8BWF0, P16125, P14152, P16858	65	73	16021	16.882	0.0466454	0.0157967	0.263034		KEGG_PATHWAY	mmu00051	Fructose and mannose metabolism	2	12.5
GOTERM_BP_FAT	GO:0055001	muscle cell development	2	9.52381	0.0652959	P63260, P63328	16	61	13588	27.8443	1	0.943926	58.5421		KEGG_PATHWAY	mmu00010	Glycolysis / Gluconeogenesis	5	8.92857	0.000798769	P52480, P17182, Q9DBJ1, P05063, P16858	37	68	5738	11.403	0.0391667	0.0391667	0.766681		GOTERM_MF_FAT	GO:0003924	GTPase activity	6	9.23077	0.000215007	P50153, P18872, Q9D6F9, P29387, P39053, Q8K1M6	58	128	13288	10.7392	0.0356878	0.0090439	0.261729		GOTERM_BP_FAT	GO:0007242	intracellular signaling cascade	4	25
GOTERM_BP_FAT	GO:0006796	phosphate metabolic process	4	19.0476	0.0660923	Q9JHS3, Q3ULJ0, O55042, P63328	16	866	13588	3.92263	1	0.91797	59.0003		KEGG_PATHWAY	mmu05010	Alzheimer's disease	7	12.5	0.000826325	Q9DCX2, Q9CQJ8, Q9CR61, Q9CZ13, Q9CR68, P63328, P16858	37	182	5738	5.96466	0.0404908	0.0204546	0.793036		GOTERM_BP_FAT	GO:0006732	coenzyme metabolic process	6	9.23077	0.000230095	P19157, P47791, P08228, Q8BWF0, Q91V92, P14152	54	143	13588	10.5579	0.139524	0.00996794	0.343217		GOTERM_MF_FAT	GO:0000166	nucleotide binding	6	37.5
GOTERM_BP_FAT	GO:0006793	phosphorus metabolic process	4	19.0476	0.0660923	Q9JHS3, Q3ULJ0, O55042, P63328	16	866	13588	3.92263	1	0.91797	59.0003		SP_PIR_KEYWORDS		respiratory chain	4	7.14286	0.000919911	Q9CQJ8, Q9CR61, Q9CZ13, Q9CR68	56	62	17854	20.5691	0.134539	0.0159265	1.10159		KEGG_PATHWAY	mmu05010	Alzheimer's disease	8	12.3077	0.000259444	Q9DCX2, Q9CQJ8, Q9CR61, O55042, Q9CZ13, Q9CR68, P63328, P16858	42	182	5738	6.00523	0.0159589	0.00801153	0.261509		GOTERM_BP_FAT	GO:0007565	female pregnancy	2	12.5
GOTERM_BP_FAT	GO:0046164	alcohol catabolic process	2	9.52381	0.0694354	Q3ULJ0, Q9DBJ1	16	65	13588	26.1308	1	0.900026	60.8734		GOTERM_MF_FAT	GO:0017076	purine nucleotide binding	17	30.3571	0.000963778	P63038, P52480, P18872, Q9D6F9, P30416, P47791, P39053, Q04447, Q8K183, Q91V92, Q8K0U4, Q64332, O55131, P07901, Q8K1M6, Q01768, Q9Z2Q6	51	1871	13288	2.36736	0.138825	0.036675	1.15132		KEGG_PATHWAY	mmu05012	Parkinson's disease	7	10.7692	0.00031973	Q9DCX2, Q9CQJ8, Q9CR61, O55042, Q9Z2Q6, Q9CZ13, Q9CR68	42	133	5738	7.19048	0.0196312	0.00658702	0.322187		GOTERM_MF_FAT	GO:0019901	protein kinase binding	2	12.5
GOTERM_CC_FAT	GO:0044430	cytoskeletal part	4	19.0476	0.0723952	O55131, P63260, Q62048, P39053	17	774	12504	3.80119	0.999597	0.728174	56.8405		SP_PIR_KEYWORDS		nucleotide-binding	14	25	0.00110821	P63038, P52480, P18872, Q9D6F9, Q04447, P39053, Q8K183, Q91V92, Q8K0U4, O55131, P07901, Q8K1M6, Q01768, Q9Z2Q6	56	1631	17854	2.73666	0.159775	0.0172579	1.3257		GOTERM_BP_FAT	GO:0006518	peptide metabolic process	4	6.15385	0.000429229	P19157, P47791, P08228, Q8BWF0	54	38	13588	26.4873	0.244478	0.0173691	0.639366		GOTERM_CC_FAT	GO:0044449	contractile fiber part	2	12.5
GOTERM_MF_FAT	GO:0019901	protein kinase binding	2	9.52381	0.0772573	Q62048, P68040	16	71	13288	23.3944	0.993689	0.570121	55.6981		KEGG_PATHWAY	mmu05012	Parkinson's disease	6	10.7143	0.00131299	Q9DCX2, Q9CQJ8, Q9CR61, Q9Z2Q6, Q9CZ13, Q9CR68	37	133	5738	6.99614	0.0635813	0.0216595	1.25745		GOTERM_CC_FAT	GO:0005829	cytosol	10	15.3846	0.000446729	P02088, P07901, P01942, P63017, P17182, O55042, Q8K1M6, P08228, P14152, P63328	54	549	12504	4.21777	0.0669145	0.0340365	0.535176		GOTERM_CC_FAT	GO:0030016	myofibril	2	12.5
GOTERM_CC_FAT	GO:0019717	synaptosome	2	9.52381	0.0812375	O55131, O55042	17	66	12504	22.2888	0.999851	0.716008	61.2238		GOTERM_MF_FAT	GO:0048037	cofactor binding	6	10.7143	0.00154738	Q3ULJ0, Q8BKZ9, P47791, Q91XF0, P14152, P16858	51	226	13288	6.91723	0.213396	0.046872	1.84256		SP_PIR_KEYWORDS		mitochondrion	11	16.9231	0.00047109	P63038, P99029, Q9CQ92, Q9DCX2, Q9CQJ8, P47791, Q9CR61, Q8BWF0, Q9CZ13, Q9CR68, Q64433	65	790	17854	3.82462	0.0769799	0.00996307	0.573209		GOTERM_MF_FAT	GO:0019900	kinase binding	2	12.5
GOTERM_BP_FAT	GO:0016052	carbohydrate catabolic process	2	9.52381	0.085823	Q3ULJ0, Q9DBJ1	16	81	13588	20.9691	1	0.922102	68.9646		GOTERM_CC_FAT	GO:0070469	respiratory chain	4	7.14286	0.00162803	Q9CQJ8, Q9CR61, Q9CZ13, Q9CR68	46	65	12504	16.7278	0.200062	0.105608	1.89695		SP_PIR_KEYWORDS		metalloprotein	4	6.15385	0.00106341	P02088, P52480, P01942, P08228	65	56	17854	19.6198	0.165462	0.0198968	1.28965		GOTERM_CC_FAT	GO:0043292	contractile fiber	2	12.5
GOTERM_MF_FAT	GO:0019900	kinase binding	2	9.52381	0.0918179	Q62048, P68040	16	85	13288	19.5412	0.997683	0.579703	62.2881		BIOCARTA	m_ndkDynaminPathway	Endocytotic role of NDK, Phosphins and Dynamin	3	5.35714	0.00178954	P39053, Q01768, P63328	11	8	1171	39.9205	0.050617	0.050617	1.50096		SP_PIR_KEYWORDS		molecular chaperone	3	4.61538	0.00111957	P63038, P63017, Q64433	65	14	17854	58.8593	0.173399	0.0188632	1.35733		GOTERM_BP_FAT	GO:0051146	striated muscle cell differentiation	2	12.5
GOTERM_BP_FAT	GO:0051146	striated muscle cell differentiation	2	9.52381	0.0939154	P63260, P63328	16	89	13588	19.0843	1	0.919921	72.3621		GOTERM_MF_FAT	GO:0032555	purine ribonucleotide binding	16	28.5714	0.00187041	P63038, P52480, P18872, P30416, Q9D6F9, P39053, Q04447, Q8K183, Q91V92, Q8K0U4, Q64332, O55131, P07901, Q8K1M6, Q01768, Q9Z2Q6	51	1796	13288	2.32115	0.251875	0.0472132	2.22326		SP_PIR_KEYWORDS		respiratory chain	4	6.15385	0.00142887	Q9CQJ8, Q9CR61, Q9CZ13, Q9CR68	65	62	17854	17.7211	0.215792	0.0218559	1.72932		SP_PIR_KEYWORDS		Spliceosome	2	12.5
GOTERM_CC_FAT	GO:0016023	cytoplasmic membrane-bounded vesicle	3	14.2857	0.096713	P63038, P63017, O08917	17	414	12504	5.32992	0.999975	0.733477	67.9317		GOTERM_MF_FAT	GO:0032553	ribonucleotide binding	16	28.5714	0.00187041	P63038, P52480, P18872, P30416, Q9D6F9, P39053, Q04447, Q8K183, Q91V92, Q8K0U4, Q64332, O55131, P07901, Q8K1M6, Q01768, Q9Z2Q6	51	1796	13288	2.32115	0.251875	0.0472132	2.22326		GOTERM_BP_FAT	GO:0006457	protein folding	5	7.69231	0.00149592	P63038, P07901, P30416, P63017, Q64433	54	127	13588	9.90668	0.623775	0.055882	2.2118		KEGG_PATHWAY	mmu05014	Amyotrophic lateral sclerosis (ALS)	2	12.5
GOTERM_CC_FAT	GO:0031988	membrane-bounded vesicle	3	14.2857	0.0991024	P63038, P63017, O08917	17	420	12504	5.25378	0.999981	0.700602	68.8675		UP_SEQ_FEATURE		NAD	4	7.14286	0.00200907	Q3ULJ0, Q8BWF0, P14152, P16858	56	73	16021	15.6761	0.323046	0.121949	2.47692		GOTERM_BP_FAT	GO:0045333	cellular respiration	4	6.15385	0.00156132	O55042, Q8BWF0, Q9CZ13, P14152	54	59	13588	17.0596	0.639528	0.055109	2.30745
															GOTERM_MF_FAT	GO:0005525	GTP binding	7	12.5	0.00202562	O55131, P18872, P30416, Q9D6F9, P39053, Q8K1M6, Q9Z2Q6	51	354	13288	5.1521	0.269692	0.0439054	2.4057		GOTERM_BP_FAT	GO:0019226	transmission of nerve impulse	6	9.23077	0.00182533	O08599, O55042, P08228, Q8BWF0, Q64332, P63328	54	226	13588	6.68043	0.6967	0.0608604	2.69267
															GOTERM_MF_FAT	GO:0019001	guanyl nucleotide binding	7	12.5	0.0022979	O55131, P18872, P30416, Q9D6F9, P39053, Q8K1M6, Q9Z2Q6	51	363	13288	5.02436	0.299937	0.0435943	2.725		GOTERM_BP_FAT	GO:0006575	cellular amino acid derivative metabolic process	5	7.69231	0.00219394	P19157, P47791, O55042, P08228, Q8BWF0	54	141	13588	8.92304	0.761698	0.0691999	3.22815
															GOTERM_MF_FAT	GO:0032561	guanyl ribonucleotide binding	7	12.5	0.0022979	O55131, P18872, P30416, Q9D6F9, P39053, Q8K1M6, Q9Z2Q6	51	363	13288	5.02436	0.299937	0.0435943	2.725		BIOCARTA	m_ndkDynaminPathway	Endocytotic role of NDK, Phosphins and Dynamin	3	4.61538	0.00260669	P39053, Q01768, P63328	13	8	1171	33.7788	0.077726	0.077726	2.21734
															SP_PIR_KEYWORDS		mitochondrion inner membrane	5	8.92857	0.00242352	Q9DCX2, Q9CQJ8, Q9CR61, Q9CZ13, Q9CR68	56	183	17854	8.71097	0.316791	0.0340393	2.87821		GOTERM_CC_FAT	GO:0070469	respiratory chain	4	6.15385	0.00260941	Q9CQJ8, Q9CR61, Q9CZ13, Q9CR68	54	65	12504	14.2496	0.333015	0.12628	3.08912
															UP_SEQ_FEATURE		GTP	6	10.7143	0.00244232	O55131, P18872, Q9D6F9, P39053, Q8K1M6, Q9Z2Q6	56	274	16021	6.26473	0.377736	0.111835	3.00362		SP_PIR_KEYWORDS	nad	nad	5	7.69231	0.00316532	Q3ULJ0, Q8BWF0, P16125, P14152, P16858	65	169	17854	8.12654	0.416645	0.0439195	3.79392
															SP_PIR_KEYWORDS		gtp-binding	6	10.7143	0.00272445	O55131, P18872, Q9D6F9, P39053, Q8K1M6, Q9Z2Q6	56	313	17854	6.11159	0.348399	0.0350641	3.23025		GOTERM_MF_FAT	GO:0005525	GTP binding	7	10.7692	0.00395968	O55131, P18872, P30416, Q9D6F9, P39053, Q8K1M6, Q9Z2Q6	58	354	13288	4.53029	0.488555	0.1255	4.72047
															SP_PIR_KEYWORDS		transit peptide	7	12.5	0.0027317	P63038, P99029, Q8BKZ9, P47791, Q8BWF0, Q9CZ13, Q9CR68	56	457	17854	4.88348	0.349142	0.032496	3.23872		SP_PIR_KEYWORDS		mitochondrion inner membrane	5	7.69231	0.00420442	Q9DCX2, Q9CQJ8, Q9CR61, Q9CZ13, Q9CR68	65	183	17854	7.50483	0.511423	0.0536064	5.01026
															GOTERM_CC_FAT	GO:0005829	cytosol	8	14.2857	0.00321715	P02088, P07901, P01942, P17182, Q8K1M6, P08228, P14152, P63328	46	549	12504	3.96104	0.356904	0.136839	3.71676		GOTERM_CC_FAT	GO:0031966	mitochondrial membrane	7	10.7692	0.00445964	P63038, Q9CQ92, Q9DCX2, Q9CQJ8, Q9CR61, Q9CZ13, Q9CR68	54	368	12504	4.40459	0.499822	0.159029	5.22621
															SP_PIR_KEYWORDS		electron transport	4	7.14286	0.00362188	Q9CQJ8, Q9CR61, Q9CZ13, Q9CR68	56	100	17854	12.7529	0.434286	0.0398738	4.27316		GOTERM_MF_FAT	GO:0019001	guanyl nucleotide binding	7	10.7692	0.00447426	O55131, P18872, P30416, Q9D6F9, P39053, Q8K1M6, Q9Z2Q6	58	363	13288	4.41797	0.531325	0.118656	5.31866
															GOTERM_BP_FAT	GO:0006790	sulfur metabolic process	4	7.14286	0.00368704	P19157, P47791, P08228, Q8BWF0	46	94	13588	12.5698	0.886887	0.120321	5.29751		GOTERM_MF_FAT	GO:0032561	guanyl ribonucleotide binding	7	10.7692	0.00447426	O55131, P18872, P30416, Q9D6F9, P39053, Q8K1M6, Q9Z2Q6	58	363	13288	4.41797	0.531325	0.118656	5.31866
															GOTERM_CC_FAT	GO:0005743	mitochondrial inner membrane	6	10.7143	0.00404567	P63038, Q9DCX2, Q9CQJ8, Q9CR61, Q9CZ13, Q9CR68	46	296	12504	5.50999	0.426146	0.129637	4.65325		GOTERM_MF_FAT	GO:0030554	adenyl nucleotide binding	15	23.0769	0.00452304	P63260, P63038, P52480, P30416, P47791, P63017, Q04447, Q8K183, Q91V92, Q8K0U4, Q64433, Q64332, P70296, P07901, Q01768	58	1535	13288	2.2388	0.535191	0.10367	5.37518
															GOTERM_CC_FAT	GO:0042995	cell projection	8	14.2857	0.0041541	Q62188, P52480, P08551, Q61553, Q9D6F9, O08553, P08228, Q01768	46	575	12504	3.78193	0.434643	0.107795	4.77519		UP_SEQ_FEATURE	nucleotide phosphate-binding region	GTP	6	9.23077	0.00472778	O55131, P18872, Q9D6F9, P39053, Q8K1M6, Q9Z2Q6	65	274	16021	5.3973	0.668519	0.241222	5.90652
															UP_SEQ_FEATURE	transit peptide	Mitochondrion	7	12.5	0.0042548	P63038, P99029, Q8BKZ9, P47791, Q8BWF0, Q9CZ13, Q9CR68	56	449	16021	4.46019	0.562725	0.152478	5.17875		GOTERM_MF_FAT	GO:0050662	coenzyme binding	5	7.69231	0.00487248	Q3ULJ0, P47791, Q91XF0, P14152, P16858	58	160	13288	7.15948	0.561968	0.0980379	5.77922
															GOTERM_CC_FAT	GO:0019866	organelle inner membrane	6	10.7143	0.00505365	P63038, Q9DCX2, Q9CQJ8, Q9CR61, Q9CZ13, Q9CR68	46	312	12504	5.22742	0.500479	0.109244	5.78135		GOTERM_MF_FAT	GO:0001883	purine nucleoside binding	15	23.0769	0.00487997	P63260, P63038, P52480, P30416, P47791, P63017, Q04447, Q8K183, Q91V92, Q8K0U4, Q64433, Q64332, P70296, P07901, Q01768	58	1548	13288	2.21999	0.562524	0.0877666	5.78786
															SP_PIR_KEYWORDS		nitration	3	5.35714	0.0051943	Q04447, P39053, P63328	56	35	17854	27.3276	0.558523	0.0530497	6.07566		GOTERM_BP_FAT	GO:0007268	synaptic transmission	5	7.69231	0.00505799	O08599, O55042, Q8BWF0, Q64332, P63328	54	178	13588	7.06825	0.963529	0.145876	7.29608
															KEGG_PATHWAY	mmu05016	Huntington's disease	6	10.7143	0.00527479	Q9DCX2, Q9CQJ8, Q9CR61, P08228, Q9CZ13, Q9CR68	37	183	5738	5.08463	0.232362	0.0639715	4.96625		GOTERM_MF_FAT	GO:0001882	nucleoside binding	15	23.0769	0.00517	P63260, P63038, P52480, P30416, P47791, P63017, Q04447, Q8K183, Q91V92, Q8K0U4, Q64433, Q64332, P70296, P07901, Q01768	58	1558	13288	2.20575	0.583553	0.0838724	6.12196
															SP_PIR_KEYWORDS		lyase	4	7.14286	0.00630582	P17182, Q91V92, P05063, P10518	56	122	17854	10.4532	0.629592	0.0601846	7.331		SP_PIR_KEYWORDS	gtp-binding	gtp-binding	6	9.23077	0.00525655	O55131, P18872, Q9D6F9, P39053, Q8K1M6, Q9Z2Q6	65	313	17854	5.26537	0.591789	0.061993	6.22747
															GOTERM_BP_FAT	GO:0019226	transmission of nerve impulse	5	8.92857	0.00651138	O08599, P08228, Q8BWF0, Q64332, P63328	46	226	13588	6.53521	0.978811	0.192754	9.17727		GOTERM_BP_FAT	GO:0022904	respiratory electron transport chain	3	4.61538	0.00528799	O55042, Q8BWF0, Q9CZ13	54	28	13588	26.9603	0.96864	0.145615	7.61574
															GOTERM_BP_FAT	GO:0042819	vitamin B6 biosynthetic process	2	3.57143	0.00661277	Q91XF0, Q8K183	46	2	13588	295.391	0.980049	0.186188	9.31376		SP_PIR_KEYWORDS		electron transport	4	6.15385	0.00554707	Q9CQJ8, Q9CR61, Q9CZ13, Q9CR68	65	100	17854	10.9871	0.611564	0.0610958	6.56104
															GOTERM_BP_FAT	GO:0008614	pyridoxine metabolic process	2	3.57143	0.00661277	Q91XF0, Q8K183	46	2	13588	295.391	0.980049	0.186188	9.31376		GOTERM_BP_FAT	GO:0006790	sulfur metabolic process	4	6.15385	0.00584958	P19157, P47791, P08228, Q8BWF0	54	94	13588	10.7076	0.978312	0.153432	8.39194
															GOTERM_BP_FAT	GO:0008615	pyridoxine biosynthetic process	2	3.57143	0.00661277	Q91XF0, Q8K183	46	2	13588	295.391	0.980049	0.186188	9.31376		GOTERM_CC_FAT	GO:0005740	mitochondrial envelope	7	10.7692	0.00597291	P63038, Q9CQ92, Q9DCX2, Q9CQJ8, Q9CR61, Q9CZ13, Q9CR68	54	391	12504	4.1455	0.604884	0.16949	6.94188
															GOTERM_BP_FAT	GO:0042816	vitamin B6 metabolic process	2	3.57143	0.00661277	Q91XF0, Q8K183	46	2	13588	295.391	0.980049	0.186188	9.31376		GOTERM_CC_FAT	GO:0044429	mitochondrial part	8	12.3077	0.00631716	P63038, Q9CQ92, Q9DCX2, Q9CQJ8, Q9CR61, Q9CZ13, Q9CR68, Q64433	54	524	12504	3.5352	0.625538	0.151013	7.32818
															GOTERM_CC_FAT	GO:0005834	heterotrimeric G-protein complex	3	5.35714	0.00698779	P50153, P18872, P29387	46	35	12504	23.2994	0.61737	0.12824	7.91186		GOTERM_BP_FAT	GO:0015980	energy derivation by oxidation of organic compounds	4	6.15385	0.00656526	O55042, Q8BWF0, Q9CZ13, P14152	54	98	13588	10.2706	0.986448	0.164077	9.3723
															KEGG_PATHWAY	mmu00190	Oxidative phosphorylation	5	8.92857	0.00845432	Q9DCX2, Q9CQJ8, Q9CR61, Q9CZ13, Q9CR68	37	130	5738	5.96466	0.345912	0.0813982	7.85191		SP_PIR_KEYWORDS		nitration	3	4.61538	0.00697433	Q04447, P39053, P63328	65	35	17854	23.5437	0.695715	0.0716643	8.18402
															GOTERM_CC_FAT	GO:0043025	cell soma	4	7.14286	0.00851423	Q9D6F9, O08553, P68040, P08228	46	117	12504	9.2932	0.690081	0.136214	9.56204		GOTERM_MF_FAT	GO:0005524	ATP binding	14	21.5385	0.0070462	P63260, P63038, P52480, P30416, P63017, Q04447, Q8K183, Q91V92, Q8K0U4, Q64433, Q64332, P70296, P07901, Q01768	58	1443	13288	2.22276	0.697303	0.102945	8.25716
															SMART	SM00302:GED	GED	2	3.57143	0.00981882	P39053, Q8K1M6	16	6	9131	190.229	0.137578	0.137578	6.63033		GOTERM_BP_FAT	GO:0044057	regulation of system process	5	7.69231	0.00773183	O08599, P18872, O55042, P08228, P63328	54	201	13588	6.25944	0.993708	0.18351	10.9493
															GOTERM_MF_FAT	GO:0016209	antioxidant activity	3	5.35714	0.00988008	P99029, P47791, P08228	51	40	13288	19.5412	0.78541	0.157181	11.2408		GOTERM_MF_FAT	GO:0032559	adenyl ribonucleotide binding	14	21.5385	0.00776207	P63260, P63038, P52480, P30416, P63017, Q04447, Q8K183, Q91V92, Q8K0U4, Q64433, Q64332, P70296, P07901, Q01768	58	1460	13288	2.19688	0.732037	0.103935	9.06005
															GOTERM_CC_FAT	GO:0031966	mitochondrial membrane	6	10.7143	0.00999237	P63038, Q9DCX2, Q9CQJ8, Q9CR61, Q9CZ13, Q9CR68	46	368	12504	4.43195	0.747373	0.14176	11.1342		GOTERM_BP_FAT	GO:0042819	vitamin B6 biosynthetic process	2	3.07692	0.00778607	Q91XF0, Q8K183	54	2	13588	251.63	0.993929	0.178247	11.022
															GOTERM_CC_FAT	GO:0044429	mitochondrial part	7	12.5	0.0106927	P63038, Q9DCX2, Q8BKZ9, Q9CQJ8, Q9CR61, Q9CZ13, Q9CR68	46	524	12504	3.63126	0.770715	0.136947	11.8703		GOTERM_BP_FAT	GO:0008614	pyridoxine metabolic process	2	3.07692	0.00778607	Q91XF0, Q8K183	54	2	13588	251.63	0.993929	0.178247	11.022
															GOTERM_BP_FAT	GO:0006575	cellular amino acid derivative metabolic process	4	7.14286	0.0112931	P19157, P47791, P08228, Q8BWF0	46	141	13588	8.3799	0.99877	0.284692	15.41		GOTERM_BP_FAT	GO:0008615	pyridoxine biosynthetic process	2	3.07692	0.00778607	Q91XF0, Q8K183	54	2	13588	251.63	0.993929	0.178247	11.022
															GOTERM_CC_FAT	GO:0043005	neuron projection	5	8.92857	0.0114243	Q62188, P08551, Q9D6F9, O08553, P08228	46	245	12504	5.54747	0.792813	0.133335	12.6333		GOTERM_BP_FAT	GO:0042816	vitamin B6 metabolic process	2	3.07692	0.00778607	Q91XF0, Q8K183	54	2	13588	251.63	0.993929	0.178247	11.022
															INTERPRO	IPR016040	NAD(P)-binding domain	4	7.14286	0.0114411	Q3ULJ0, Q91V92, P14152, P16858	56	151	17763	8.40255	0.858605	0.858605	13.0976		SP_PIR_KEYWORDS	methylation	methylation	5	7.69231	0.00813141	P63260, P50153, P61979, O88569, P16858	65	221	17854	6.21441	0.750423	0.0784023	9.48072
															GOTERM_MF_FAT	GO:0051287	NAD or NADH binding	3	5.35714	0.0118689	Q3ULJ0, P14152, P16858	51	44	13288	17.7647	0.842869	0.168952	13.3584		GOTERM_CC_FAT	GO:0005743	mitochondrial inner membrane	6	9.23077	0.00815486	P63038, Q9DCX2, Q9CQJ8, Q9CR61, Q9CZ13, Q9CR68	54	296	12504	4.69369	0.718939	0.165825	9.36559
															GOTERM_CC_FAT	GO:0005740	mitochondrial envelope	6	10.7143	0.0127508	P63038, Q9DCX2, Q9CQJ8, Q9CR61, Q9CZ13, Q9CR68	46	391	12504	4.17124	0.827628	0.136281	14.0014		KEGG_PATHWAY	mmu05016	Huntington's disease	6	9.23077	0.00922506	Q9DCX2, Q9CQJ8, Q9CR61, P08228, Q9CZ13, Q9CR68	42	183	5738	4.47931	0.437075	0.133811	8.92864
															SP_PIR_KEYWORDS		nad	4	7.14286	0.0152536	Q3ULJ0, Q8BWF0, P14152, P16858	56	169	17854	7.54607	0.910478	0.132341	16.8899		SP_PIR_KEYWORDS		lyase	4	6.15385	0.00957995	P17182, Q91V92, P05063, P10518	65	122	17854	9.0058	0.805329	0.0869033	11.0804
															SP_PIR_KEYWORDS		oxygen carrier	2	3.57143	0.0153098	P02088, P01942	56	5	17854	127.529	0.911276	0.125907	16.947		GOTERM_CC_FAT	GO:0005834	heterotrimeric G-protein complex	3	4.61538	0.00959138	P50153, P18872, P29387	54	35	12504	19.8476	0.775491	0.170332	10.9295
															GOTERM_BP_FAT	GO:0045333	cellular respiration	3	5.35714	0.0162802	Q8BWF0, Q9CZ13, P14152	46	59	13588	15.0199	0.999938	0.369448	21.4839		GOTERM_CC_FAT	GO:0019866	organelle inner membrane	6	9.23077	0.0101033	P63038, Q9DCX2, Q9CQJ8, Q9CR61, Q9CZ13, Q9CR68	54	312	12504	4.45299	0.792779	0.160447	11.4808
															GOTERM_CC_FAT	GO:0019897	extrinsic to plasma membrane	3	5.35714	0.0166651	P50153, P18872, P29387	46	55	12504	14.8269	0.899977	0.162307	17.9248		GOTERM_CC_FAT	GO:0042995	cell projection	8	12.3077	0.0102967	Q62188, P52480, P08551, Q61553, Q9D6F9, O08553, P08228, Q01768	54	575	12504	3.22164	0.798963	0.14822	11.6884
															SP_PIR_KEYWORDS		blood	2	3.57143	0.018344	P02088, P01942	56	6	17854	106.274	0.945347	0.141859	19.9754		GOTERM_BP_FAT	GO:0019725	cellular homeostasis	6	9.23077	0.0106019	P99029, P47791, O55042, Q04447, P08228, P63328	54	343	13588	4.40168	0.999051	0.227232	14.7209
															INTERPRO	IPR011778	D-hydantoinase	2	3.57143	0.0184373	Q62188, O08553	56	6	17763	105.732	0.957727	0.794395	20.3104		SP_PIR_KEYWORDS		stress response	3	4.61538	0.0113409	P07901, P63017, Q64433	65	45	17854	18.3118	0.856149	0.0970168	12.9901
															INTERPRO	IPR003130	Dynamin GTPase effector	2	3.57143	0.0184373	P39053, Q8K1M6	56	6	17763	105.732	0.957727	0.794395	20.3104		SMART	SM00302	GED	2	3.07692	0.0117729	P39053, Q8K1M6	19	6	9131	160.193	0.182355	0.182355	8.21742
															INTERPRO	IPR000375	Dynamin central region	2	3.57143	0.0184373	P39053, Q8K1M6	56	6	17763	105.732	0.957727	0.794395	20.3104		GOTERM_MF_FAT	GO:0016209	antioxidant activity	3	4.61538	0.0127031	P99029, P47791, P08228	58	40	13288	17.1828	0.884741	0.153122	14.4281
															UP_SEQ_FEATURE	domain	GED	2	3.57143	0.0204252	P39053, Q8K1M6	56	6	16021	95.3631	0.981748	0.486883	22.6917		GOTERM_CC_FAT	GO:0043025	cell soma	4	6.15385	0.0133189	Q9D6F9, O08553, P68040, P08228	54	117	12504	7.91643	0.874857	0.172161	14.873
															GOTERM_BP_FAT	GO:0007268	synaptic transmission	4	7.14286	0.0209734	O08599, Q8BWF0, Q64332, P63328	46	178	13588	6.63801	0.999996	0.433598	26.8264		KEGG_PATHWAY	mmu00190	Oxidative phosphorylation	5	7.69231	0.013328	Q9DCX2, Q9CQJ8, Q9CR61, Q9CZ13, Q9CR68	42	130	5738	5.25458	0.564774	0.153274	12.6637
															SMART	SM00053:DYNc	DYNc	2	3.57143	0.0211604	P39053, Q8K1M6	16	13	9131	87.7981	0.27444	0.148202	13.8171		GOTERM_MF_FAT	GO:0051287	NAD or NADH binding	3	4.61538	0.0152392	Q3ULJ0, P14152, P16858	58	44	13288	15.6207	0.925373	0.169207	17.0689
															INTERPRO	IPR019762	Dynamin, GTPase region, conserved site	2	3.57143	0.0214776	P39053, Q8K1M6	56	7	17763	90.6276	0.975052	0.707802	23.27		SP_PIR_KEYWORDS		atp-binding	11	16.9231	0.0156608	P70296, P63260, P63038, P52480, P07901, P63017, Q04447, Q01768, Q8K183, Q91V92, Q8K0U4	65	1287	17854	2.34767	0.93167	0.125559	17.5165
															GOTERM_CC_FAT	GO:0044445	cytosolic part	3	5.35714	0.0215235	P02088, P01942, P17182	46	63	12504	12.9441	0.949253	0.191781	22.5666		GOTERM_MF_FAT	GO:0048037	cofactor binding	5	7.69231	0.0159341	Q3ULJ0, P47791, Q91XF0, P14152, P16858	58	226	13288	5.06866	0.933765	0.165539	17.7793
															SP_PIR_KEYWORDS	erythrocyte	erythrocyte	2	3.57143	0.024385	P02088, P01942	56	8	17854	79.7054	0.979264	0.176173	25.7053		GOTERM_BP_FAT	GO:0043524	negative regulation of neuron apoptosis	3	4.61538	0.0162265	P08551, O55042, P08228	54	50	13588	15.0978	0.999977	0.317183	21.6838
															GOTERM_BP_FAT	GO:0019725	cellular homeostasis	5	8.92857	0.0263816	P99029, P47791, Q04447, P08228, P63328	46	343	13588	4.306	1	0.496329	32.5619		INTERPRO	IPR016040	NAD(P)-binding domain	4	6.15385	0.0164889	Q3ULJ0, Q91V92, P14152, P16858	64	151	17763	7.35224	0.95229	0.95229	18.5646
															GOTERM_CC_FAT	GO:0019898	extrinsic to membrane	6	10.7143	0.0264989	P50153, P18872, Q9CYT6, P29387, Q8K1M6, O08917	46	472	12504	3.45542	0.97476	0.21752	27.0702		SP_PIR_KEYWORDS		Chaperone	4	6.15385	0.0166698	P63038, P07901, P63017, Q64433	65	150	17854	7.32472	0.942603	0.12723	18.5421
															UP_SEQ_FEATURE	metal ion-binding site	Iron (heme distal ligand)	2	3.57143	0.0271421	P02088, P01942	56	8	16021	71.5223	0.995196	0.533557	29.0489		SP_PIR_KEYWORDS		oxygen carrier	2	3.07692	0.0177971	P02088, P01942	65	5	17854	109.871	0.952771	0.129564	19.674
															PIR_SUPERFAMILY	PIRSF500045	hemoglobin, vertebrate type	2	3.57143	0.0273573	P02088, P01942	46	5	8136	70.7478	0.756992	0.756992	23.5353		GOTERM_CC_FAT	GO:0043005	neuron projection	5	7.69231	0.019898	Q62188, P08551, Q9D6F9, O08553, P08228	54	245	12504	4.72562	0.955634	0.228646	21.4451
															SP_PIR_KEYWORDS		antioxidant	2	3.57143	0.0273918	P99029, P08228	56	9	17854	70.8492	0.987228	0.187503	28.4148		GOTERM_CC_FAT	GO:0031410	cytoplasmic vesicle	7	10.7692	0.019906	P63038, P07901, P63017, P08228, Q9Z2Q6, O08917, Q64332	54	508	12504	3.19073	0.95569	0.213164	21.4528
															GOTERM_CC_FAT	GO:0005833	hemoglobin complex	2	3.57143	0.0284386	P02088, P01942	46	8	12504	67.9565	0.980795	0.218887	28.7601		GOTERM_BP_FAT	GO:0006119	oxidative phosphorylation	3	4.61538	0.0200986	Q9DCX2, O55042, Q9CZ13	54	56	13588	13.4802	0.999998	0.366931	26.165
															GOTERM_BP_FAT	GO:0044057	regulation of system process	4	7.14286	0.0287156	O08599, P18872, P08228, P63328	46	201	13588	5.87843	1	0.511423	34.9052		INTERPRO	IPR011778	D-hydantoinase	2	3.07692	0.0210953	Q62188, O08553	64	6	17763	92.5156	0.979793	0.85785	23.1524
															GOTERM_BP_FAT	GO:0048678	response to axon injury	2	3.57143	0.0294225	P08551, P08228	46	9	13588	65.6425	1	0.505788	35.5998		INTERPRO	IPR003130	Dynamin GTPase effector	2	3.07692	0.0210953	P39053, Q8K1M6	64	6	17763	92.5156	0.979793	0.85785	23.1524
															GOTERM_BP_FAT	GO:0060052	neurofilament cytoskeleton organization	2	3.57143	0.0294225	P08551, P08228	46	9	13588	65.6425	1	0.505788	35.5998		INTERPRO	IPR000375	Dynamin central region	2	3.07692	0.0210953	P39053, Q8K1M6	64	6	17763	92.5156	0.979793	0.85785	23.1524
															UP_SEQ_FEATURE	active site	Tele-phosphohistidine intermediate	2	3.57143	0.0304836	Q9DBJ1, Q91V92	56	9	16021	63.5754	0.997536	0.527977	32.029		SP_PIR_KEYWORDS		blood	2	3.07692	0.0213189	P02088, P01942	65	6	17854	91.559	0.974355	0.147241	23.1181
															INTERPRO	IPR006680	Amidohydrolase 1	2	3.57143	0.030543	Q62188, O08553	56	10	17763	63.4393	0.994873	0.732414	31.5063		GOTERM_CC_FAT	GO:0031982	vesicle	7	10.7692	0.0218659	P63038, P07901, P63017, P08228, Q9Z2Q6, O08917, Q64332	54	519	12504	3.1231	0.96751	0.217117	23.3184
															PIR_SUPERFAMILY	PIRSF001238	cyclic amidohydrolases (dihydroorotase, allantoinase)	2	3.57143	0.0327403	Q62188, O08553	46	6	8136	58.9565	0.816896	0.572093	27.5323		GOTERM_CC_FAT	GO:0019897	extrinsic to plasma membrane	3	4.61538	0.0226843	P50153, P18872, P29387	54	55	12504	12.6303	0.971463	0.211091	24.0854
															SP_PIR_KEYWORDS		oxygen transport	2	3.57143	0.033378	P02088, P01942	56	11	17854	57.9675	0.995155	0.215151	33.5413		UP_SEQ_FEATURE	domain	GED	2	3.07692	0.0237341	P39053, Q8K1M6	65	6	16021	82.159	0.99629	0.673507	26.5516
															INTERPRO	IPR012292	Globin	2	3.57143	0.0335464	P02088, P01942	56	11	17763	57.6721	0.996975	0.68656	34.0506		SP_PIR_KEYWORDS		transit peptide	6	9.23077	0.0238397	P63038, P99029, P47791, Q8BWF0, Q9CZ13, Q9CR68	65	457	17854	3.60626	0.983458	0.157102	25.4994
															INTERPRO	IPR000971	Globin, subset	2	3.57143	0.0335464	P02088, P01942	56	11	17763	57.6721	0.996975	0.68656	34.0506		INTERPRO	IPR019762	Dynamin, GTPase region, conserved site	2	3.07692	0.0245684	P39053, Q8K1M6	64	7	17763	79.2991	0.989456	0.780716	26.453
															GOTERM_CC_FAT	GO:0031410	cytoplasmic vesicle	6	10.7143	0.0348523	P63038, P07901, P08228, Q9Z2Q6, O08917, Q64332	46	508	12504	3.21054	0.992249	0.248647	34.0958		INTERPRO	IPR001557	L-lactate/malate dehydrogenase	2	3.07692	0.0245684	P16125, P14152	64	7	17763	79.2991	0.989456	0.780716	26.453
															GOTERM_BP_FAT	GO:0015671	oxygen transport	2	3.57143	0.0358449	P02088, P01942	46	11	13588	53.7075	1	0.563226	41.6017		SMART	SM00053	DYNc	2	3.07692	0.0253425	P39053, Q8K1M6	19	13	9131	73.9352	0.353625	0.196026	16.9608
															KEGG_PATHWAY	mmu00750	Vitamin B6 metabolism	2	3.57143	0.0370742	Q91XF0, Q8K183	37	6	5738	51.6937	0.848769	0.270083	30.5014		GOTERM_BP_FAT	GO:0042592	homeostatic process	7	10.7692	0.0254568	P99029, P01942, P47791, O55042, Q04447, P08228, P63328	54	584	13588	3.01611	1	0.429524	31.9723
															UP_SEQ_FEATURE	binding site	GTP; via amide nitrogen and carbonyl oxygen	2	3.57143	0.0371328	O55131, Q9Z2Q6	56	11	16021	52.0162	0.999352	0.557651	37.6194		GOTERM_CC_FAT	GO:0031967	organelle envelope	7	10.7692	0.0259656	P63038, Q9CQ92, Q9DCX2, Q9CQJ8, Q9CR61, Q9CZ13, Q9CR68	54	540	12504	3.00165	0.983056	0.224979	27.0905
															UP_SEQ_FEATURE	metal ion-binding site	Iron (heme proximal ligand)	2	3.57143	0.0371328	P02088, P01942	56	11	16021	52.0162	0.999352	0.557651	37.6194		GOTERM_BP_FAT	GO:0007267	cell-cell signaling	5	7.69231	0.0262645	O08599, O55042, Q8BWF0, Q64332, P63328	54	290	13588	4.33844	1	0.429159	32.8099
															GOTERM_CC_FAT	GO:0031982	vesicle	6	10.7143	0.0376996	P63038, P07901, P08228, Q9Z2Q6, O08917, Q64332	46	519	12504	3.1425	0.994829	0.253593	36.3453		GOTERM_CC_FAT	GO:0031975	envelope	7	10.7692	0.0263813	P63038, Q9CQ92, Q9DCX2, Q9CQJ8, Q9CR61, Q9CZ13, Q9CR68	54	542	12504	2.99057	0.984141	0.216328	27.4632
															INTERPRO	IPR001401	Dynamin, GTPase region	2	3.57143	0.0395259	P39053, Q8K1M6	56	13	17763	48.7995	0.998947	0.681023	38.8597		INTERPRO	IPR015955	Lactate dehydrogenase/glycoside hydrolase, family 4, C-terminal	2	3.07692	0.0280293	P16125, P14152	64	8	17763	69.3867	0.994498	0.727647	29.612
															GOTERM_MF_FAT	GO:0005080	protein kinase C binding	2	3.57143	0.0406357	Q62048, P68040	51	11	13288	47.3725	0.998388	0.442645	39.2378		INTERPRO	IPR001236	Lactate/malate dehydrogenase	2	3.07692	0.0280293	P16125, P14152	64	8	17763	69.3867	0.994498	0.727647	29.612
															GOTERM_MF_FAT	GO:0005344	oxygen transporter activity	2	3.57143	0.0406357	P02088, P01942	51	11	13288	47.3725	0.998388	0.442645	39.2378		SP_PIR_KEYWORDS		erythrocyte	2	3.07692	0.0283253	P02088, P01942	65	8	17854	68.6692	0.992439	0.177488	29.5701
															GOTERM_BP_FAT	GO:0015980	energy derivation by oxidation of organic compounds	3	5.35714	0.041705	Q8BWF0, Q9CZ13, P14152	46	98	13588	9.04259	1	0.605794	46.6191		GOTERM_BP_FAT	GO:0007565	female pregnancy	3	4.61538	0.0288634	P30416, P08228, Q64433	54	68	13588	11.1013	1	0.449903	35.4398
															KEGG_PATHWAY	mmu00480	Glutathione metabolism	3	5.35714	0.0417141	P19157, P24472, P47791	37	52	5738	8.94699	0.881217	0.262398	33.6606		GOTERM_CC_FAT	GO:0044445	cytosolic part	3	4.61538	0.0292008	P02088, P01942, P17182	54	63	12504	11.0265	0.989883	0.225235	29.9461
															GOTERM_BP_FAT	GO:0015669	gas transport	2	3.57143	0.0422258	P02088, P01942	46	13	13588	45.4448	1	0.597109	47.045		GOTERM_BP_FAT	GO:0044271	nitrogen compound biosynthetic process	5	7.69231	0.0298838	P07901, Q9DCX2, O55042, Q01768, P10518	54	302	13588	4.16605	1	0.451382	36.446
															INTERPRO	IPR016491	Septin	2	3.57143	0.0425021	O55131, Q9Z2Q6	56	14	17763	45.3138	0.999379	0.651727	41.1312		GOTERM_CC_FAT	GO:0016023	cytoplasmic membrane-bounded vesicle	6	9.23077	0.0303512	P63038, P07901, P63017, Q9Z2Q6, O08917, Q64332	54	414	12504	3.35588	0.991581	0.222318	30.9366
															INTERPRO	IPR000038	Cell division/GTP binding protein	2	3.57143	0.0425021	O55131, Q9Z2Q6	56	14	17763	45.3138	0.999379	0.651727	41.1312		UP_SEQ_FEATURE	metal ion-binding site	Iron (heme distal ligand)	2	3.07692	0.0315216	P02088, P01942	65	8	16021	61.6192	0.999426	0.711712	33.7328
															INTERPRO	IPR012335	Thioredoxin fold	3	5.35714	0.0426828	P19157, P24472, P99029	56	106	17763	8.97726	0.999398	0.604235	41.2667		PIR_SUPERFAMILY	PIRSF500045	hemoglobin, vertebrate type	2	3.07692	0.0315585	P02088, P01942	53	5	8136	61.4038	0.839238	0.839238	27.2293
															GOTERM_BP_FAT	GO:0042592	homeostatic process	6	10.7143	0.0428057	P99029, P01942, P47791, Q04447, P08228, P63328	46	584	13588	3.03484	1	0.58937	47.5154		SP_PIR_KEYWORDS		antioxidant	2	3.07692	0.03181	P99029, P08228	65	9	17854	61.0393	0.995895	0.190524	32.5904
															GOTERM_BP_FAT	GO:0051241	negative regulation of multicellular organismal process	3	5.35714	0.0432543	P48036, O08599, P08228	46	100	13588	8.86174	1	0.580887	47.8768		GOTERM_CC_FAT	GO:0019717	synaptosome	3	4.61538	0.0318152	O55131, O55042, Q9Z2Q6	54	66	12504	10.5253	0.993339	0.221647	32.1785
															PIR_SUPERFAMILY	PIRSF036518	globin	2	3.57143	0.043419	P02088, P01942	46	8	8136	44.2174	0.896053	0.529814	34.9117		GOTERM_CC_FAT	GO:0031988	membrane-bounded vesicle	6	9.23077	0.0320159	P63038, P07901, P63017, Q9Z2Q6, O08917, Q64332	54	420	12504	3.30794	0.99355	0.213508	32.3471
															GOTERM_CC_FAT	GO:0031967	organelle envelope	6	10.7143	0.0435281	P63038, Q9DCX2, Q9CQJ8, Q9CR61, Q9CZ13, Q9CR68	46	540	12504	3.02029	0.99775	0.274502	40.7323		UP_SEQ_FEATURE	transit peptide	Mitochondrion	6	9.23077	0.0334031	P63038, P99029, P47791, Q8BWF0, Q9CZ13, Q9CR68	65	449	16021	3.29368	0.999635	0.677238	35.3679
															GOTERM_CC_FAT	GO:0031975	envelope	6	10.7143	0.0441104	P63038, Q9DCX2, Q9CQJ8, Q9CR61, Q9CZ13, Q9CR68	46	542	12504	3.00914	0.997931	0.265836	41.155		GOTERM_CC_FAT	GO:0005833	hemoglobin complex	2	3.07692	0.0334196	P02088, P01942	54	8	12504	57.8889	0.994849	0.212963	33.5159
															SP_PIR_KEYWORDS		signal transduction	2	3.57143	0.0452422	P18872, P29387	56	15	17854	42.5095	0.999303	0.270964	42.7207		KEGG_PATHWAY	mmu00620	Pyruvate metabolism	3	4.61538	0.0342706	P52480, P16125, P14152	42	41	5738	9.99652	0.88491	0.302561	29.6655
															UP_SEQ_FEATURE	metal ion-binding site	Magnesium	3	5.35714	0.0487636	P52480, P17182, Q91V92	56	103	16021	8.3327	0.999939	0.620863	46.3924		GOTERM_BP_FAT	GO:0048678	response to axon injury	2	3.07692	0.0345718	P08551, P08228	54	9	13588	55.9177	1	0.491215	40.883
															KEGG_PATHWAY	mmu05014	Amyotrophic lateral sclerosis (ALS)	3	5.35714	0.0492432	P08551, P08228, P63328	37	57	5738	8.16216	0.91993	0.270653	38.5138		GOTERM_BP_FAT	GO:0060052	neurofilament cytoskeleton organization	2	3.07692	0.0345718	P08551, P08228	54	9	13588	55.9177	1	0.491215	40.883
															GOTERM_CC_FAT	GO:0031105	septin complex	2	3.57143	0.0492471	O55131, Q9Z2Q6	46	14	12504	38.8323	0.999011	0.280687	44.7664		INTERPRO	IPR006680	Amidohydrolase 1	2	3.07692	0.0349149	Q62188, O08553	64	10	17763	55.5094	0.998502	0.727667	35.5293
															GOTERM_CC_FAT	GO:0032156	septin cytoskeleton	2	3.57143	0.0492471	O55131, Q9Z2Q6	46	14	12504	38.8323	0.999011	0.280687	44.7664		UP_SEQ_FEATURE	active site	Tele-phosphohistidine intermediate	2	3.07692	0.0353923	Q9DBJ1, Q91V92	65	9	16021	54.7726	0.999774	0.649882	37.056
															SP_PIR_KEYWORDS		gluconeogenesis	2	3.57143	0.0511206	P05063, P16858	56	17	17854	37.5084	0.999736	0.29055	46.824		GOTERM_MF_FAT	GO:0042802	identical protein binding	5	7.69231	0.0355777	Q3ULJ0, P07901, O55042, P39053, P10518	58	290	13288	3.95006	0.997806	0.31794	35.6936
															GOTERM_MF_FAT	GO:0019825	oxygen binding	2	3.57143	0.0514344	P02088, P01942	51	14	13288	37.2213	0.999721	0.494424	46.9612		PIR_SUPERFAMILY	PIRSF001238	cyclic amidohydrolases (dihydroorotase, allantoinase)	2	3.07692	0.037752	Q62188, O08553	53	6	8136	51.1698	0.888478	0.666051	31.7131
															UP_SEQ_FEATURE	binding site	GTP	2	3.57143	0.0535605	O55131, Q9Z2Q6	56	16	16021	35.7612	0.999977	0.621239	49.6681		GOTERM_MF_FAT	GO:0051087	chaperone binding	2	3.07692	0.0379617	P08228, Q64433	58	9	13288	50.9119	0.998556	0.319368	37.6044
															SP_PIR_KEYWORDS	pyruvate	pyruvate	2	3.57143	0.0540465	P52480, Q8BKZ9	56	18	17854	35.4246	0.999837	0.294556	48.7643		INTERPRO	IPR000971	Globin, subset	2	3.07692	0.0383397	P02088, P01942	64	11	17763	50.4631	0.999218	0.696498	38.299
															GOTERM_CC_FAT	GO:0030424	axon	3	5.35714	0.0566054	P08551, Q9D6F9, O08553	46	107	12504	7.62129	0.999659	0.304321	49.5871		INTERPRO	IPR012292	Globin	2	3.07692	0.0383397	P02088, P01942	64	11	17763	50.4631	0.999218	0.696498	38.299
															GOTERM_MF_FAT	GO:0030554	adenyl nucleotide binding	11	19.6429	0.0570561	P63038, P52480, P07901, P30416, P47791, Q04447, Q01768, Q8K183, Q91V92, Q8K0U4, Q64332	51	1535	13288	1.86713	0.999889	0.503645	50.6155		SP_PIR_KEYWORDS		oxygen transport	2	3.07692	0.0387424	P02088, P01942	65	11	17854	49.9413	0.99879	0.220252	38.2484
															BIOCARTA	m_freePathway	Free Radical Induced Apoptosis	2	3.57143	0.0584141	P47791, P08228	11	7	1171	30.4156	0.825443	0.582199	39.8427		GOTERM_BP_FAT	GO:0043523	regulation of neuron apoptosis	3	4.61538	0.0388751	P08551, O55042, P08228	54	80	13588	9.43611	1	0.522777	44.6999
															GOTERM_MF_FAT	GO:0001883	purine nucleoside binding	11	19.6429	0.0598072	P63038, P52480, P07901, P30416, P47791, Q04447, Q01768, Q8K183, Q91V92, Q8K0U4, Q64332	51	1548	13288	1.85145	0.999929	0.494789	52.3183		GOTERM_CC_FAT	GO:0000267	cell fraction	7	10.7692	0.0393418	O55131, P18872, Q62048, O55042, Q9Z2Q6, P14152, P63328	54	596	12504	2.71961	0.998013	0.236991	38.2462
															SP_PIR_KEYWORDS	transferase	transferase	9	16.0714	0.0604441	P19157, P24472, P52480, Q8BKZ9, P40142, Q04447, Q01768, Q8K183, Q91V92	56	1385	17854	2.07176	0.999944	0.313731	52.7827		GOTERM_BP_FAT	GO:0015671	oxygen transport	2	3.07692	0.0420936	P02088, P01942	54	11	13588	45.7508	1	0.541625	47.403
															GOTERM_CC_FAT	GO:0016023	cytoplasmic membrane-bounded vesicle	5	8.92857	0.0608713	P63038, P07901, Q9Z2Q6, O08917, Q64332	46	414	12504	3.28292	0.999817	0.312082	52.2023		KEGG_PATHWAY	mmu00750	Vitamin B6 metabolism	2	3.07692	0.0421315	Q91XF0, Q8K183	42	6	5738	45.5397	0.930663	0.316996	35.2338
															GOTERM_CC_FAT	GO:0000267	cell fraction	6	10.7143	0.0616372	O55131, P18872, Q62048, Q9Z2Q6, P14152, P63328	46	596	12504	2.7365	0.999836	0.304522	52.6586		UP_SEQ_FEATURE	binding site	GTP; via amide nitrogen and carbonyl oxygen	2	3.07692	0.0430882	O55131, Q9Z2Q6	65	11	16021	44.814	0.999965	0.680262	43.2113
															GOTERM_MF_FAT	GO:0001882	nucleoside binding	11	19.6429	0.0619832	P63038, P52480, P07901, P30416, P47791, Q04447, Q01768, Q8K183, Q91V92, Q8K0U4, Q64332	51	1558	13288	1.83956	0.999951	0.48377	53.6268		UP_SEQ_FEATURE	metal ion-binding site	Iron (heme proximal ligand)	2	3.07692	0.0430882	P02088, P01942	65	11	16021	44.814	0.999965	0.680262	43.2113
															GOTERM_CC_FAT	GO:0031988	membrane-bounded vesicle	5	8.92857	0.0635085	P63038, P07901, Q9Z2Q6, O08917, Q64332	46	420	12504	3.23602	0.999875	0.302023	53.7564		PIR_SUPERFAMILY	PIRSF000102	Lac_mal_DH	2	3.07692	0.0439066	P16125, P14152	53	7	8136	43.8598	0.922639	0.573905	35.921
															GOTERM_BP_FAT	GO:0043648	dicarboxylic acid metabolic process	2	3.57143	0.0642354	Q8BWF0, P14152	46	20	13588	29.5391	1	0.717359	62.4048		INTERPRO	IPR001401	Dynamin, GTPase region	2	3.07692	0.0451535	P39053, Q8K1M6	64	13	17763	42.6995	0.999787	0.701182	43.4868
															GOTERM_BP_FAT	GO:0007566	embryo implantation	2	3.57143	0.0642354	P30416, P08228	46	20	13588	29.5391	1	0.717359	62.4048		INTERPRO	IPR018181	Heat shock protein 70, conserved site	2	3.07692	0.0451535	P63017, Q8K0U4	64	13	17763	42.6995	0.999787	0.701182	43.4868
															INTERPRO	IPR013816	ATP-grasp fold, subdomain 2	2	3.57143	0.0659873	Q91V92, Q64332	56	22	17763	28.836	0.999991	0.724579	56.5181		GOTERM_BP_FAT	GO:0048488	synaptic vesicle endocytosis	2	3.07692	0.045833	O08599, O55042	54	12	13588	41.9383	1	0.563084	50.3884
															GOTERM_BP_FAT	GO:0006457	protein folding	3	5.35714	0.0661306	P63038, P07901, P30416	46	127	13588	6.97775	1	0.716763	63.5113		GOTERM_MF_FAT	GO:0005344	oxygen transporter activity	2	3.07692	0.0462033	P02088, P01942	58	11	13288	41.6552	0.999663	0.358624	43.8158
															BIOCARTA	m_malatexPathway	Shuttle for transfer of acetyl groups from mitochondria to the cytosol	2	3.57143	0.0665033	Q91V92, P14152	11	8	1171	26.6136	0.864084	0.48585	44.0695		GOTERM_MF_FAT	GO:0005080	protein kinase C binding	2	3.07692	0.0462033	Q62048, P68040	58	11	13288	41.6552	0.999663	0.358624	43.8158
															GOTERM_CC_FAT	GO:0031090	organelle membrane	7	12.5	0.0682546	P63038, Q9DCX2, Q9CQJ8, Q9CR61, Q9CZ13, Q9CR68, Q64332	46	809	12504	2.35202	0.999938	0.310999	56.4373		UP_SEQ_FEATURE	domain	KH 3	2	3.07692	0.0469135	P61979, Q61990	65	12	16021	41.0795	0.999986	0.673575	46.0596
															UP_SEQ_FEATURE	region of interest	Substrate binding	3	5.35714	0.0686208	Q3ULJ0, Q91XF0, P17182	56	125	16021	6.86614	0.999999	0.683131	58.7937		GOTERM_BP_FAT	GO:0032989	cellular component morphogenesis	5	7.69231	0.0476309	P63260, Q9CQ92, P08551, O08599, P08228	54	351	13588	3.58447	1	0.567699	51.7669
															GOTERM_BP_FAT	GO:0042364	water-soluble vitamin biosynthetic process	2	3.57143	0.0704325	Q91XF0, Q8K183	46	22	13588	26.8538	1	0.729042	65.9113		UP_SEQ_FEATURE	active site	Proton acceptor	7	10.7692	0.048235	Q3ULJ0, P47791, P17182, Q8BWF0, P16125, P14152, P05063	65	662	16021	2.60625	0.99999	0.64907	47.0126
															GOTERM_BP_FAT	GO:0045104	intermediate filament cytoskeleton organization	2	3.57143	0.0704325	P08551, P08228	46	22	13588	26.8538	1	0.729042	65.9113		INTERPRO	IPR000038	Cell division/GTP binding protein	2	3.07692	0.0485425	O55131, Q9Z2Q6	64	14	17763	39.6496	0.999889	0.679626	45.915
															GOTERM_BP_FAT	GO:0007267	cell-cell signaling	4	7.14286	0.0708617	O08599, Q8BWF0, Q64332, P63328	46	290	13588	4.07436	1	0.720681	66.1425		INTERPRO	IPR016491	Septin	2	3.07692	0.0485425	O55131, Q9Z2Q6	64	14	17763	39.6496	0.999889	0.679626	45.915
															SP_PIR_KEYWORDS	heterotrimer	heterotrimer	2	3.57143	0.0714165	P18872, P29387	56	24	17854	26.5685	0.999991	0.350043	59.008		GOTERM_CC_FAT	GO:0019898	extrinsic to membrane	6	9.23077	0.0488642	P50153, P18872, Q9CYT6, P29387, Q8K1M6, O08917	54	472	12504	2.9435	0.999576	0.276426	45.2094
															UP_SEQ_FEATURE	domain	GST N-terminal	2	3.57143	0.0729108	P19157, P24472	56	22	16021	26.0081	1	0.676889	61.0992		GOTERM_BP_FAT	GO:0015669	gas transport	2	3.07692	0.049558	P02088, P01942	54	13	13588	38.7123	1	0.573032	53.2047
															UP_SEQ_FEATURE	site	Transition state stabilizer	2	3.57143	0.0729108	P52480, Q8BWF0	56	22	16021	26.0081	1	0.676889	61.0992		PIR_SUPERFAMILY	PIRSF036518	globin	2	3.07692	0.0500225	P02088, P01942	53	8	8136	38.3774	0.946339	0.518701	39.8702
															PIR_SUPERFAMILY	PIRSF006698	Septin	2	3.57143	0.0747681	O55131, Q9Z2Q6	46	14	8136	25.2671	0.980999	0.628725	52.847		GOTERM_CC_FAT	GO:0042470	melanosome	3	4.61538	0.0503364	P07901, P63017, O08917	54	85	12504	8.17255	0.999666	0.274007	46.2192
															UP_SEQ_FEATURE	active site	Proton acceptor	6	10.7143	0.0760446	Q3ULJ0, P47791, P17182, Q8BWF0, P14152, P05063	56	662	16021	2.59295	1	0.665789	62.7077		GOTERM_CC_FAT	GO:0048770	pigment granule	3	4.61538	0.0503364	P07901, P63017, O08917	54	85	12504	8.17255	0.999666	0.274007	46.2192
															SP_PIR_KEYWORDS		iron	4	7.14286	0.0762958	P02088, P01942, Q9CR68, P63328	56	321	17854	3.97285	0.999996	0.359177	61.5266		SP_PIR_KEYWORDS		signal transduction	2	3.07692	0.0524611	P18872, P29387	65	15	17854	36.6236	0.999895	0.279041	48.1811
															GOTERM_BP_FAT	GO:0044271	nitrogen compound biosynthetic process	4	7.14286	0.0779334	P07901, Q9DCX2, Q01768, P10518	46	302	13588	3.91247	1	0.745321	69.7474		KEGG_PATHWAY	mmu00480	Glutathione metabolism	3	4.61538	0.0527698	P19157, P24472, P47791	42	52	5738	7.88187	0.965307	0.343053	42.137
															GOTERM_BP_FAT	GO:0045103	intermediate filament-based process	2	3.57143	0.079653	P08551, P08228	46	25	13588	23.6313	1	0.743429	70.5682		GOTERM_BP_FAT	GO:0042775	mitochondrial ATP synthesis coupled electron transport	2	3.07692	0.0532688	O55042, Q9CZ13	54	14	13588	35.9471	1	0.590833	55.8612
															INTERPRO	IPR004045	Glutathione S-transferase, N-terminal	2	3.57143	0.0803774	P19157, P24472	56	27	17763	23.496	0.999999	0.759362	64.0214		GOTERM_CC_FAT	GO:0031090	organelle membrane	8	12.3077	0.0533086	P63038, Q9CQ92, Q9DCX2, Q9CQJ8, Q9CR61, Q9CZ13, Q9CR68, Q64332	54	809	12504	2.2898	0.999795	0.278618	48.2062
															INTERPRO	IPR004046	Glutathione S-transferase, C-terminal	2	3.57143	0.0832292	P19157, P24472	56	28	17763	22.6569	1	0.73893	65.3592		INTERPRO	IPR012335	Thioredoxin fold	3	4.61538	0.0544495	P19157, P24472, P99029	64	106	17763	7.8551	0.999964	0.679676	49.9193
															GOTERM_MF_FAT	GO:0005524	ATP binding	10	17.8571	0.0871516	P63038, P52480, P07901, P30416, Q04447, Q01768, Q8K183, Q91V92, Q8K0U4, Q64332	51	1443	13288	1.80561	0.999999	0.586608	66.5487		GOTERM_CC_FAT	GO:0032156	septin cytoskeleton	2	3.07692	0.0577627	O55131, Q9Z2Q6	54	14	12504	33.0794	0.999901	0.289342	51.058
															GOTERM_BP_FAT	GO:0030030	cell projection organization	4	7.14286	0.0884652	P08551, O08599, Q9D6F9, P08228	46	319	13588	3.70397	1	0.771679	74.4584		GOTERM_CC_FAT	GO:0031105	septin complex	2	3.07692	0.0577627	O55131, Q9Z2Q6	54	14	12504	33.0794	0.999901	0.289342	51.058
															GOTERM_BP_FAT	GO:0022904	respiratory electron transport chain	2	3.57143	0.088784	Q8BWF0, Q9CZ13	46	28	13588	21.0994	1	0.763915	74.5897		GOTERM_BP_FAT	GO:0050804	regulation of synaptic transmission	3	4.61538	0.0579878	O08599, O55042, P63328	54	100	13588	7.54889	1	0.613809	59.0365
															INTERPRO	IPR010987	Glutathione S-transferase, C-terminal-like	2	3.57143	0.0889067	P19157, P24472	56	30	17763	21.1464	1	0.732613	67.8875		GOTERM_BP_FAT	GO:0051241	negative regulation of multicellular organismal process	3	4.61538	0.0579878	P48036, O08599, P08228	54	100	13588	7.54889	1	0.613809	59.0365
															GOTERM_MF_FAT	GO:0019905	syntaxin binding	2	3.57143	0.09002	O08599, Q9Z2Q6	51	25	13288	20.8439	1	0.576877	67.7894		GOTERM_MF_FAT	GO:0019825	oxygen binding	2	3.07692	0.0584359	P02088, P01942	58	14	13288	32.7291	0.999962	0.414669	51.9945
															GOTERM_BP_FAT	GO:0009110	vitamin biosynthetic process	2	3.57143	0.091808	Q91XF0, Q8K183	46	29	13588	20.3718	1	0.767028	75.8044		SP_PIR_KEYWORDS		gluconeogenesis	2	3.07692	0.0592479	P05063, P16858	65	17	17854	32.3149	0.999969	0.300948	52.5319
															GOTERM_MF_FAT	GO:0032559	adenyl ribonucleotide binding	10	17.8571	0.0922438	P63038, P52480, P07901, P30416, Q04447, Q01768, Q8K183, Q91V92, Q8K0U4, Q64332	51	1460	13288	1.78458	1	0.565422	68.7222		UP_SEQ_FEATURE	binding site	GTP	2	3.07692	0.0620646	O55131, Q9Z2Q6	65	16	16021	30.8096	1	0.711802	56.0957
															GOTERM_MF_FAT	GO:0004364	glutathione transferase activity	2	3.57143	0.0934505	P19157, P24472	51	26	13288	20.0422	1	0.550836	69.2178		KEGG_PATHWAY	mmu05014	Amyotrophic lateral sclerosis (ALS)	3	4.61538	0.0621221	P08551, P08228, P63328	42	57	5738	7.19048	0.981247	0.357136	47.6503
															GOTERM_MF_FAT	GO:0042802	identical protein binding	4	7.14286	0.0954458	Q3ULJ0, P07901, P39053, P10518	51	290	13288	3.59378	1	0.540413	70.0217		UP_SEQ_FEATURE	metal ion-binding site	Magnesium	3	4.61538	0.0638061	P52480, P17182, Q91V92	65	103	16021	7.17894	1	0.693248	57.1315
															GOTERM_BP_FAT	GO:0006084	acetyl-CoA metabolic process	2	3.57143	0.0978264	Q91V92, P14152	46	31	13588	19.0575	1	0.780957	78.0625		GOTERM_CC_FAT	GO:0005624	membrane fraction	6	9.23077	0.0639905	O55131, P18872, Q62048, O55042, Q9Z2Q6, P63328	54	510	12504	2.72418	0.999965	0.306549	54.8046
															SP_PIR_KEYWORDS		atp-binding	8	14.2857	0.0988213	P63038, P52480, P07901, Q04447, Q01768, Q8K183, Q91V92, Q8K0U4	56	1287	17854	1.9818	1	0.430681	71.4167		GOTERM_BP_FAT	GO:0051969	regulation of transmission of nerve impulse	3	4.61538	0.0653103	O08599, O55042, P63328	54	107	13588	7.05504	1	0.650096	63.5445
																														GOTERM_BP_FAT	GO:0043066	negative regulation of apoptosis	4	6.15385	0.0662757	P08551, O55042, P08228, Q01768	54	239	13588	4.21137	1	0.647029	64.1029
																														GOTERM_BP_FAT	GO:0042773	ATP synthesis coupled electron transport	2	3.07692	0.0679701	O55042, Q9CZ13	54	18	13588	27.9588	1	0.648188	65.064
																														GOTERM_BP_FAT	GO:0043069	negative regulation of programmed cell death	4	6.15385	0.0696062	P08551, O55042, P08228, Q01768	54	244	13588	4.12508	1	0.648989	65.9691
																														BIOCARTA	m_parkinPathway	Role of Parkin in the Ubiquitin-Proteasomal Pathway	2	3.07692	0.0697389	O55042, Q9Z2Q6	13	7	1171	25.7363	0.893647	0.673882	46.2611
																														BIOCARTA	m_freePathway	Free Radical Induced Apoptosis	2	3.07692	0.0697389	P47791, P08228	13	7	1171	25.7363	0.893647	0.673882	46.2611
																														GOTERM_BP_FAT	GO:0060548	negative regulation of cell death	4	6.15385	0.0702814	P08551, O55042, P08228, Q01768	54	245	13588	4.10824	1	0.64459	66.3362
																														GOTERM_BP_FAT	GO:0031644	regulation of neurological system process	3	4.61538	0.0718207	O08599, O55042, P63328	54	113	13588	6.68043	1	0.64495	67.1594
																														GOTERM_CC_FAT	GO:0005626	insoluble fraction	6	9.23077	0.0719922	O55131, P18872, Q62048, O55042, Q9Z2Q6, P63328	54	528	12504	2.63131	0.999991	0.329237	59.2324
																														SMART	SM00322:KH	KH	2	3.07692	0.074219	P61979, Q61990	19	39	9131	24.6451	0.730449	0.354028	42.786
																														INTERPRO	IPR013816	ATP-grasp fold, subdomain 2	2	3.07692	0.075232	Q91V92, Q64332	64	22	17763	25.2315	0.999999	0.760999	61.9412
																														GOTERM_BP_FAT	GO:0060079	regulation of excitatory postsynaptic membrane potential	2	3.07692	0.0752366	O55042, P63328	54	20	13588	25.163	1	0.654955	68.9195
																														GOTERM_BP_FAT	GO:0043648	dicarboxylic acid metabolic process	2	3.07692	0.0752366	Q8BWF0, P14152	54	20	13588	25.163	1	0.654955	68.9195
																														GOTERM_BP_FAT	GO:0007566	embryo implantation	2	3.07692	0.0752366	P30416, P08228	54	20	13588	25.163	1	0.654955	68.9195
																														GOTERM_CC_FAT	GO:0030424	axon	3	4.61538	0.0754344	P08551, Q9D6F9, O08553	54	107	12504	6.49221	0.999995	0.333175	61.0118
																														UP_SEQ_FEATURE	domain:KH 2	KH 2	2	3.07692	0.0769785	P61979, Q61990	65	20	16021	24.6477	1	0.736352	64.2663
																														UP_SEQ_FEATURE	domain:KH 1	KH 1	2	3.07692	0.0769785	P61979, Q61990	65	20	16021	24.6477	1	0.736352	64.2663
																														GOTERM_BP_FAT	GO:0042391	regulation of membrane potential	3	4.61538	0.0785334	O55042, P08228, P63328	54	119	13588	6.3436	1	0.66377	70.5344
																														BIOCARTA	m_malatexPathway	Shuttle for transfer of acetyl groups from mitochondria to the cytosol	2	3.07692	0.0793293	Q91V92, P14152	13	8	1171	22.5192	0.922868	0.574325	50.8384
																														GOTERM_BP_FAT	GO:0006873	cellular ion homeostasis	4	6.15385	0.0814866	O55042, Q04447, P08228, P63328	54	261	13588	3.85639	1	0.670469	71.9142
																														GOTERM_BP_FAT	GO:0042364	water-soluble vitamin biosynthetic process	2	3.07692	0.0824475	Q91XF0, Q8K183	54	22	13588	22.8754	1	0.667701	72.3499
																														GOTERM_BP_FAT	GO:0045104	intermediate filament cytoskeleton organization	2	3.07692	0.0824475	P08551, P08228	54	22	13588	22.8754	1	0.667701	72.3499
																														GOTERM_BP_FAT	GO:0034599	cellular response to oxidative stress	2	3.07692	0.0824475	O55042, P08228	54	22	13588	22.8754	1	0.667701	72.3499
																														SP_PIR_KEYWORDS		heterotrimer	2	3.07692	0.0826272	P18872, P29387	65	24	17854	22.8897	1	0.386577	65.0807
																														UP_SEQ_FEATURE	site	Transition state stabilizer	2	3.07692	0.0843477	P52480, Q8BWF0	65	22	16021	22.407	1	0.745581	67.7629
																														UP_SEQ_FEATURE	domain	GST N-terminal	2	3.07692	0.0843477	P19157, P24472	65	22	16021	22.407	1	0.745581	67.7629
																														PIR_SUPERFAMILY	PIRSF006698	Septin	2	3.07692	0.0859208	O55131, Q9Z2Q6	53	14	8136	21.9299	0.994029	0.6409	58.9547
																														GOTERM_BP_FAT	GO:0055082	cellular chemical homeostasis	4	6.15385	0.0866204	O55042, Q04447, P08228, P63328	54	268	13588	3.75567	1	0.679468	74.1703
																														UP_SEQ_FEATURE	region of interest	Substrate binding	3	4.61538	0.0890982	Q3ULJ0, Q91XF0, P17182	65	125	16021	5.91545	1	0.743076	69.8468
																														GOTERM_BP_FAT	GO:0016044	membrane organization	4	6.15385	0.0896152	O08599, O55042, P39053, P08228	54	272	13588	3.70044	1	0.6855	75.4071
																														INTERPRO	IPR004045	Glutathione S-transferase, N-terminal	2	3.07692	0.0915373	P19157, P24472	64	27	17763	20.559	1	0.79752	69.4486
																														GOTERM_BP_FAT	GO:0060078	regulation of postsynaptic membrane potential	2	3.07692	0.0931604	O55042, P63328	54	25	13588	20.1304	1	0.693498	76.7997
																														GOTERM_BP_FAT	GO:0045103	intermediate filament-based process	2	3.07692	0.0931604	P08551, P08228	54	25	13588	20.1304	1	0.693498	76.7997
																														INTERPRO	IPR004046	Glutathione S-transferase, C-terminal	2	3.07692	0.0947643	P19157, P24472	64	28	17763	19.8248	1	0.780913	70.7623
[truncated: 37 more columns]

## Sheet: 3. CTX vs. MB
© 2000-2013 Ingenuity Systems, Inc. All rights reserved.
Category	AnalysisName	p-value	Molecules
Cellular Assembly and Organization	cortex CIE-2BC vs. Air 2BC	3.19E-09-4.86E-02	DNM1,HSPA8,DPYSL2,FIS1,SEPT7,GNB2L1,FLOT1,ACTG1,SNCA,PPP3CA
Cellular Assembly and Organization	midbrain CIE-2BC vs. Air 2BC	1.36E-06-4.2E-02	DNM1,DPYSL2,SOD1,ACTG1,PPP3CA
Cellular Movement	cortex CIE-2BC vs. Air 2BC	3.19E-09-4.18E-02	DNM1,HSPA8,DPYSL2,SEPT7,GNB2L1,SNCA,PPP3CA,HNRNPK
Cellular Movement	midbrain CIE-2BC vs. Air 2BC	1.05E-05-3.95E-02	DPYSL2,DNM1,SOD1,HNRNPA2B1,PPP3CA,HNRNPK
Nervous System Development and Function	cortex CIE-2BC vs. Air 2BC	3.19E-09-4.98E-02	HSPA8,DNM1,DPYSL2,PEA15,FLOT1,SNCA,PPP3CA
Nervous System Development and Function	midbrain CIE-2BC vs. Air 2BC	1.05E-05-4.53E-02	DPYSL2,DNM1,SOD1,PEA15,ACTG1,PPP3CA
Cellular Function and Maintenance	cortex CIE-2BC vs. Air 2BC	8.14E-09-4.64E-02	DNM1,HSPA8,DPYSL2,FIS1,SEPT7,FLOT1,ACTG1,SNCA,PPP3CA
Cellular Function and Maintenance	midbrain CIE-2BC vs. Air 2BC	1.41E-04-4.2E-02	DNM1,DPYSL2,SOD1,PEA15,ACTG1,PPP3CA
Cell-To-Cell Signaling and Interaction	cortex CIE-2BC vs. Air 2BC	2.56E-04-4.98E-02	DPYSL2,DNM1,GNB2L1,SNCA,PPP3CA
Cell-To-Cell Signaling and Interaction	midbrain CIE-2BC vs. Air 2BC	8.55E-04-4.53E-02	DPYSL2,DNM1,SOD1,ACTG1,PPP3CA
Cell Cycle	cortex CIE-2BC vs. Air 2BC	3.02E-04-4.18E-02	DNM1,FIS1,SEPT7,GNB2L1,PEA15
Cell Cycle	midbrain CIE-2BC vs. Air 2BC	8.55E-04-3.12E-02	DNM1,SOD1,PEA15
Dermatological Diseases and Conditions	cortex CIE-2BC vs. Air 2BC	3.3E-04-4.07E-02	DPYSL2,HSPA8,HBB,null,FLOT1,PCBP2,PPP3CA
Dermatological Diseases and Conditions	midbrain CIE-2BC vs. Air 2BC	1.74E-03-2.95E-02	DPYSL2,HBB,SOD1,null,HSPE1,PPP3CA
Immunological Disease	cortex CIE-2BC vs. Air 2BC	3.3E-04-3.5E-02	DPYSL2,DNM1,HSPA8,HBB,LAMTOR2,FLOT1,SNCA,ACTG1,PPP3CA
Immunological Disease	midbrain CIE-2BC vs. Air 2BC	6.15E-04-2.64E-02	DPYSL2,DNM1,SOD1,HBB,HSPE1,ACTG1,PPP3CA
Inflammatory Disease	cortex CIE-2BC vs. Air 2BC	3.3E-04-4.64E-02	DPYSL2,DNM1,HSPA8,HBB,FLOT1,SNCA,PPP3CA
Inflammatory Disease	midbrain CIE-2BC vs. Air 2BC	3.44E-04-3.37E-02	DPYSL2,HBB,SOD1,HSPE1,THOP1,PPP3CA
Cell Death	cortex CIE-2BC vs. Air 2BC	3.3E-04-4.91E-02	DNM1,HSPA8,FIS1,HBB,GNB2L1,PEA15,PCBP2,SNCA,PPP3CA
Cell Death	midbrain CIE-2BC vs. Air 2BC	8.55E-04-4.15E-02	SOD1,HSPE1,PEA15,PPP3CA
Cellular Compromise	cortex CIE-2BC vs. Air 2BC	4.92E-04-4.64E-02	DNM1,DPYSL2,FIS1,GNB2L1,SEPT7,SNCA
Cellular Compromise	midbrain CIE-2BC vs. Air 2BC	8.55E-04-3.78E-02	DNM1,DPYSL2,SOD1
Amino Acid Metabolism	cortex CIE-2BC vs. Air 2BC	5.28E-04-5.28E-04	DPYSL2,SNCA
Amino Acid Metabolism	midbrain CIE-2BC vs. Air 2BC	2.45E-02-2.45E-02	DPYSL2
Molecular Transport	cortex CIE-2BC vs. Air 2BC	5.28E-04-4.41E-02	HSPA8,DPYSL2,HBB,SNCA,PPP3CA
Molecular Transport	midbrain CIE-2BC vs. Air 2BC	2.56E-03-4.93E-02	DPYSL2,SOD1,HBB,HNRNPA2B1,PEA15,PPP3CA
Small Molecule Biochemistry	cortex CIE-2BC vs. Air 2BC	5.28E-04-4.71E-02	HSPA8,DPYSL2,HBB,SNCA,PPP3CA
Small Molecule Biochemistry	midbrain CIE-2BC vs. Air 2BC	2E-04-4.69E-02	DPYSL2,SOD1,HBB,HSPE1,PEA15,PPP3CA
Cell Morphology	cortex CIE-2BC vs. Air 2BC	1.18E-03-4.98E-02	HSPA8,DNM1,DPYSL2,FIS1,HBB,SEPT7,GNB2L1,PEA15,FLOT1,SNCA,PPP3CA
Cell Morphology	midbrain CIE-2BC vs. Air 2BC	8.55E-04-4.36E-02	DPYSL2,DNM1,HBB,SOD1,PEA15,PPP3CA
Cellular Development	cortex CIE-2BC vs. Air 2BC	1.18E-03-4.52E-02	HSPA8,DPYSL2,FIS1,PEA15,FLOT1,SNCA,PPP3CA
Cellular Development	midbrain CIE-2BC vs. Air 2BC	8.55E-04-4.2E-02	DPYSL2,SOD1,HBB,HNRNPA2B1,PEA15,PPP3CA
Cellular Growth and Proliferation	cortex CIE-2BC vs. Air 2BC	1.18E-03-4.52E-02	HSPA8,FIS1,GNB2L1,PEA15,FLOT1,SNCA,ACTG1,PPP3CA,HNRNPK
Cellular Growth and Proliferation	midbrain CIE-2BC vs. Air 2BC	3.51E-04-3.29E-02	SOD1,HNRNPA2B1,PEA15,PPP3CA
DNA Replication, Recombination, and Repair	cortex CIE-2BC vs. Air 2BC	1.18E-03-5.91E-03	PEA15,SNCA
DNA Replication, Recombination, and Repair	midbrain CIE-2BC vs. Air 2BC	8.55E-04-3.62E-02	SOD1,PEA15
Embryonic Development	cortex CIE-2BC vs. Air 2BC	1.18E-03-3.84E-02	DNM1,HBB,PEA15,SNCA,ACTG1,PPP3CA
Embryonic Development	midbrain CIE-2BC vs. Air 2BC	8.55E-04-4.93E-02	DNM1,DPYSL2,HBB,SOD1,HSPE1,PEA15,ACTG1,PPP3CA
Hair and Skin Development and Function	cortex CIE-2BC vs. Air 2BC	1.18E-03-3.55E-03	DNM1,FIS1
Hair and Skin Development and Function	midbrain CIE-2BC vs. Air 2BC	2.56E-03-2.56E-03	DNM1
Hematological Disease	cortex CIE-2BC vs. Air 2BC	1.18E-03-3.5E-02	HBB,ACTG1,PPP3CA
Hematological Disease	midbrain CIE-2BC vs. Air 2BC	8.55E-04-3.95E-02	HBB,ACTG1,PPP3CA
Hereditary Disorder	cortex CIE-2BC vs. Air 2BC	1.18E-03-3.32E-02	DPYSL2,HBB,LAMTOR2,null,null,ACTG1,SNCA
Hereditary Disorder	midbrain CIE-2BC vs. Air 2BC	8.55E-04-3.95E-02	DPYSL2,SOD1,HBB,HNRNPA2B1,null,THOP1,null,ACTG1
Lipid Metabolism	cortex CIE-2BC vs. Air 2BC	1.18E-03-4.71E-02	HSPA8,HBB,SNCA
Lipid Metabolism	midbrain CIE-2BC vs. Air 2BC	3.78E-03-3.78E-02	HBB,SOD1
Metabolic Disease	cortex CIE-2BC vs. Air 2BC	1.18E-03-8.26E-03	HBB,null
Metabolic Disease	midbrain CIE-2BC vs. Air 2BC	8.55E-04-3.62E-02	SOD1,HBB,HNRNPA2B1,null,PPP3CA
Neurological Disease	cortex CIE-2BC vs. Air 2BC	1.18E-03-4.41E-02	HSPA8,DPYSL2,FIS1,HBB,GNB2L1,null,FLOT1,null,ACTG1,SNCA,PPP3CA
Neurological Disease	midbrain CIE-2BC vs. Air 2BC	8.55E-04-4.93E-02	DPYSL2,HBB,SOD1,null,THOP1,null,ACTG1,PPP3CA
Organ Development	cortex CIE-2BC vs. Air 2BC	1.18E-03-3.84E-02	HBB,SNCA,ACTG1,PPP3CA
Organ Development	midbrain CIE-2BC vs. Air 2BC	8.55E-04-4.93E-02	HBB,SOD1,ACTG1,PPP3CA
Organ Morphology	cortex CIE-2BC vs. Air 2BC	1.18E-03-3.61E-02	HBB,SNCA,PPP3CA
Organ Morphology	midbrain CIE-2BC vs. Air 2BC	4.27E-03-4.93E-02	HBB,SOD1,PPP3CA
Organismal Development	cortex CIE-2BC vs. Air 2BC	1.18E-03-3.84E-02	HBB,PEA15,PCBP2,SNCA,ACTG1,PPP3CA
Organismal Development	midbrain CIE-2BC vs. Air 2BC	8.55E-04-4.93E-02	HBB,SOD1,PEA15,ACTG1,PPP3CA
Organismal Injury and Abnormalities	cortex CIE-2BC vs. Air 2BC	1.18E-03-3.88E-02	HBB,SNCA,PPP3CA
Organismal Injury and Abnormalities	midbrain CIE-2BC vs. Air 2BC	1.71E-03-4.93E-02	SOD1,HBB,PPP3CA
Skeletal and Muscular Disorders	cortex CIE-2BC vs. Air 2BC	1.18E-03-4.41E-02	DNM1,HSPA8,HBB,FLOT1,SNCA,PPP3CA
Skeletal and Muscular Disorders	midbrain CIE-2BC vs. Air 2BC	3.42E-03-3.2E-02	DNM1,HBB,SOD1,HSPE1,PPP3CA
Tissue Development	cortex CIE-2BC vs. Air 2BC	1.18E-03-4.86E-02	DPYSL2,HBB,GNB2L1,FLOT1,SNCA,ACTG1,PPP3CA
Tissue Development	midbrain CIE-2BC vs. Air 2BC	8.55E-04-4.93E-02	DPYSL2,HBB,SOD1,HNRNPA2B1,ACTG1,PPP3CA
Developmental Disorder	cortex CIE-2BC vs. Air 2BC	2.37E-03-2.34E-02	HBB,SNCA,PPP3CA
Developmental Disorder	midbrain CIE-2BC vs. Air 2BC	1.71E-03-2.23E-02	SOD1,HBB,PPP3CA
Drug Metabolism	cortex CIE-2BC vs. Air 2BC	2.37E-03-4.75E-02	HSPA8,HBB,SNCA
Drug Metabolism	midbrain CIE-2BC vs. Air 2BC	5.44E-04-1.53E-02	HBB,SOD1
Hematological System Development and Function	cortex CIE-2BC vs. Air 2BC	2.37E-03-4.08E-02	HSPA8,HBB,PEA15,SNCA,PPP3CA
Hematological System Development and Function	midbrain CIE-2BC vs. Air 2BC	1.71E-03-4.36E-02	HBB,SOD1,HNRNPA2B1,PEA15,PPP3CA
Reproductive System Disease	cortex CIE-2BC vs. Air 2BC	2.37E-03-2.46E-02	HBB,PPP3CA
Reproductive System Disease	midbrain CIE-2BC vs. Air 2BC	1.71E-03-1.78E-02	HBB,PPP3CA
Cardiovascular Disease	cortex CIE-2BC vs. Air 2BC	3.55E-03-1.3E-02	HBB,PPP3CA
Cardiovascular Disease	midbrain CIE-2BC vs. Air 2BC	2.56E-03-3.37E-02	HBB,SOD1,PPP3CA
Connective Tissue Development and Function	cortex CIE-2BC vs. Air 2BC	3.55E-03-4.98E-02	GNB2L1
Connective Tissue Development and Function	midbrain CIE-2BC vs. Air 2BC	3.12E-02-3.12E-02	SOD1
Free Radical Scavenging	cortex CIE-2BC vs. Air 2BC	3.55E-03-2.46E-02	HBB,GNB2L1,SNCA
Free Radical Scavenging	midbrain CIE-2BC vs. Air 2BC	2E-04-3.78E-02	HBB,SOD1
Gastrointestinal Disease	cortex CIE-2BC vs. Air 2BC	3.55E-03-4.64E-02	DPYSL2,HSPA8,GNB2L1,ACTG1,HNRNPK,PPP3CA
Gastrointestinal Disease	midbrain CIE-2BC vs. Air 2BC	3.44E-04-4.75E-02	DPYSL2,HBB,SOD1,HSPE1,THOP1,ACTG1,PPP3CA,HNRNPK
Infectious Disease	cortex CIE-2BC vs. Air 2BC	3.55E-03-4.64E-02	DNM1,PCBP2,PPP3CA
Infectious Disease	midbrain CIE-2BC vs. Air 2BC	5.12E-03-4.44E-02	DNM1,HBB,PPP3CA
Renal and Urological System Development and Function	cortex CIE-2BC vs. Air 2BC	3.55E-03-4.52E-02	DNM1,PPP3CA
Renal and Urological System Development and Function	midbrain CIE-2BC vs. Air 2BC	2.56E-03-4.93E-02	DNM1,SOD1,PPP3CA
Tissue Morphology	cortex CIE-2BC vs. Air 2BC	3.55E-03-3.88E-02	DPYSL2,DNM1,HBB,SNCA,PPP3CA
Tissue Morphology	midbrain CIE-2BC vs. Air 2BC	8.55E-04-4.36E-02	DPYSL2,DNM1,HBB,SOD1,PPP3CA
Vitamin and Mineral Metabolism	cortex CIE-2BC vs. Air 2BC	3.55E-03-7.09E-03	HSPA8,null
Vitamin and Mineral Metabolism	midbrain CIE-2BC vs. Air 2BC	2.56E-03-5.12E-03	SOD1,null
Protein Synthesis	cortex CIE-2BC vs. Air 2BC	3.87E-03-4.75E-02	HBB,SEPT7,GNB2L1,HNRNPK
Protein Synthesis	midbrain CIE-2BC vs. Air 2BC	7.31E-05-2.62E-02	HBB,SOD1,THOP1
Psychological Disorders	cortex CIE-2BC vs. Air 2BC	4.46E-03-2.83E-02	DPYSL2,FIS1,GNB2L1,null,null,SNCA
Psychological Disorders	midbrain CIE-2BC vs. Air 2BC	1.08E-03-3.2E-02	DPYSL2,SOD1,null,THOP1,null,PPP3CA
Carbohydrate Metabolism	cortex CIE-2BC vs. Air 2BC	5.91E-03-5.91E-03	SNCA
Carbohydrate Metabolism	midbrain CIE-2BC vs. Air 2BC	5.12E-03-4.2E-02	SOD1,null,PEA15
Ophthalmic Disease	cortex CIE-2BC vs. Air 2BC	5.91E-03-1.88E-02	PPP3CA
Ophthalmic Disease	midbrain CIE-2BC vs. Air 2BC	4.27E-03-3.7E-02	SOD1,PPP3CA
Renal and Urological Disease	cortex CIE-2BC vs. Air 2BC	5.91E-03-4.52E-02	PPP3CA
Renal and Urological Disease	midbrain CIE-2BC vs. Air 2BC	4.27E-03-3.29E-02	PPP3CA
Cancer	cortex CIE-2BC vs. Air 2BC	7.09E-03-3.42E-02	DPYSL2,HSPA8,DNM1,FIS1,HBB,GNB2L1,PEA15,ACTG1,HNRNPK,PPP3CA
Cancer	midbrain CIE-2BC vs. Air 2BC	8.55E-04-4.75E-02	DPYSL2,DNM1,HBB,SOD1,HSPE1,PEA15,ACTG1,HNRNPK,PPP3CA
Skeletal and Muscular System Development and Function	cortex CIE-2BC vs. Air 2BC	7.09E-03-3.84E-02	ACTG1,PPP3CA
Skeletal and Muscular System Development and Function	midbrain CIE-2BC vs. Air 2BC	1.71E-03-2.79E-02	SOD1,ACTG1,PPP3CA
Tumor Morphology	cortex CIE-2BC vs. Air 2BC	7.09E-03-9.44E-03	PEA15
Tumor Morphology	midbrain CIE-2BC vs. Air 2BC	5.12E-03-6.82E-03	PEA15
Hematopoiesis	cortex CIE-2BC vs. Air 2BC	8.26E-03-2.23E-02	HBB
Hematopoiesis	midbrain CIE-2BC vs. Air 2BC	1.71E-03-4.36E-02	HBB,SOD1
Nutritional Disease	cortex CIE-2BC vs. Air 2BC	8.26E-03-8.26E-03	HBB
Nutritional Disease	midbrain CIE-2BC vs. Air 2BC	5.97E-03-5.97E-03	HBB
RNA Post-Transcriptional Modification	cortex CIE-2BC vs. Air 2BC	1.3E-02-4.68E-02	HBB,HNRNPK
RNA Post-Transcriptional Modification	midbrain CIE-2BC vs. Air 2BC	1.79E-03-9.37E-03	HBB,HNRNPA2B1,HNRNPK
Connective Tissue Disorders	cortex CIE-2BC vs. Air 2BC	1.41E-02-3.61E-02	DNM1,HSPA8,HBB,SNCA,PPP3CA
Connective Tissue Disorders	midbrain CIE-2BC vs. Air 2BC	6.94E-03-2.62E-02	HBB,HSPE1,PPP3CA
Visual System Development and Function	cortex CIE-2BC vs. Air 2BC	1.53E-02-1.53E-02	SNCA
Visual System Development and Function	midbrain CIE-2BC vs. Air 2BC	4.27E-03-3.37E-02	SOD1
Organismal Survival	cortex CIE-2BC vs. Air 2BC	1.56E-02-1.56E-02	HBB,PEA15,SNCA,ACTG1,HNRNPK,PPP3CA
Organismal Survival	midbrain CIE-2BC vs. Air 2BC	3.22E-04-1.02E-02	HBB,SOD1,HSPE1,PEA15,ACTG1,HNRNPK,PPP3CA
Post-Translational Modification	cortex CIE-2BC vs. Air 2BC	1.65E-02-2.46E-02	HSPA8,SNCA
Post-Translational Modification	midbrain CIE-2BC vs. Air 2BC	9.37E-03-1.7E-02	SOD1
Protein Folding	cortex CIE-2BC vs. Air 2BC	1.65E-02-1.65E-02	HSPA8
Inflammatory Response	cortex CIE-2BC vs. Air 2BC	2.11E-02-2.11E-02	PPP3CA
Inflammatory Response	midbrain CIE-2BC vs. Air 2BC	3.42E-03-1.53E-02	SOD1,PPP3CA
Hepatic System Development and Function	cortex CIE-2BC vs. Air 2BC	2.23E-02-2.23E-02	FIS1
Hepatic System Development and Function	midbrain CIE-2BC vs. Air 2BC	3.45E-02-3.45E-02	SOD1
Lymphoid Tissue Structure and Development	cortex CIE-2BC vs. Air 2BC	2.23E-02-4.75E-02	HBB
Lymphoid Tissue Structure and Development	midbrain CIE-2BC vs. Air 2BC	5.97E-03-3.45E-02	HBB,SOD1
Nucleic Acid Metabolism	cortex CIE-2BC vs. Air 2BC	2.23E-02-2.23E-02	SNCA
Nucleic Acid Metabolism	midbrain CIE-2BC vs. Air 2BC	1.71E-03-1.71E-03	HSPE1
Cardiovascular System Development and Function	cortex CIE-2BC vs. Air 2BC	2.46E-02-3.04E-02	PPP3CA
Cardiovascular System Development and Function	midbrain CIE-2BC vs. Air 2BC	8.55E-04-3.37E-02	SOD1,PPP3CA
Endocrine System Disorders	cortex CIE-2BC vs. Air 2BC	2.46E-02-2.46E-02	PPP3CA
Endocrine System Disorders	midbrain CIE-2BC vs. Air 2BC	7.28E-03-3.62E-02	HBB,SOD1,PPP3CA
Protein Degradation	cortex CIE-2BC vs. Air 2BC	2.46E-02-2.46E-02	SNCA
Auditory Disease	cortex CIE-2BC vs. Air 2BC	2.81E-02-2.81E-02	ACTG1
Auditory Disease	midbrain CIE-2BC vs. Air 2BC	3.38E-03-2.03E-02	SOD1,ACTG1
Hepatic System Disease	cortex CIE-2BC vs. Air 2BC	3.42E-02-4.64E-02	HSPA8,GNB2L1,ACTG1,PPP3CA
Hepatic System Disease	midbrain CIE-2BC vs. Air 2BC	3.44E-04-4.44E-02	DNM1,SOD1,THOP1,PPP3CA
Auditory and Vestibular System Development and Function	cortex CIE-2BC vs. Air 2BC	4.52E-02-4.52E-02	ACTG1
Auditory and Vestibular System Development and Function	midbrain CIE-2BC vs. Air 2BC	1.11E-02-3.29E-02	SOD1,ACTG1
Humoral Immune Response	midbrain CIE-2BC vs. Air 2BC	1.71E-03-1.71E-03	SOD1
Energy Production	midbrain CIE-2BC vs. Air 2BC	1.71E-03-1.71E-03	HSPE1
Cell Signaling	midbrain CIE-2BC vs. Air 2BC	4.52E-02-4.52E-02	SOD1
RNA Trafficking	midbrain CIE-2BC vs. Air 2BC	4.85E-02-4.85E-02	HNRNPA2B1
Protein Trafficking	midbrain CIE-2BC vs. Air 2BC	4.93E-02-4.93E-02	PPP3CA
Behavior	midbrain CIE-2BC vs. Air 2BC	8.55E-04-3.45E-02	SOD1
Reproductive System Development and Function	midbrain CIE-2BC vs. Air 2BC	3.42E-03-4.77E-02	SOD1,THOP1,PPP3CA
Organismal Functions	midbrain CIE-2BC vs. Air 2BC	8.55E-04-3.45E-02	SOD1
Digestive System Development and Function	midbrain CIE-2BC vs. Air 2BC	3.45E-02-3.45E-02	SOD1
Endocrine System Development and Function	midbrain CIE-2BC vs. Air 2BC	2.62E-02-2.62E-02	SOD1
Respiratory Disease	midbrain CIE-2BC vs. Air 2BC	4.28E-02-4.28E-02	HBB
