# Supplementary material for: Neurobiological Signatures of Alcohol Dependence Revealed by Protein Profiling
Source: PLoS One. 2013 Dec 16;8(12):e82656. doi: 10.1371/journal.pone.0082656 (PMC3865151; doi:10.1371/journal.pone.0082656)
Supplement: Table S3 — Over representation of DE proteins in coexpression modules. Protein coexpression modules in cortex (A) and midbrain (B) sorted by correlation and related with protein differential expression. The number of differentially expressed proteins present in the module was tested for over representation with a hyper geometric test (protein background size = 1255, DE proteins checked in background = top 100 for CTX or top 50 for MB). Differential expression data from all comparisons were tested: CIE-2BC vs. Air-2BC; CIE-2BC vs. Naïve; Air-2BC vs. Naïve. Related IPA functional annotations are indicated for each module. In correlation columns, blue represents negative and red represents positive correlations. In p-value columns, light green indicates p<0.05, and dark green p<0.01. Module size, number of proteins in the module; Corr., correlation; DE Proteins, number of differentially expressed proteins (in the relative comparison) in the module; Hyperg. p-Value, p-value of the hyper geometric test; IDed Proteins, number of proteins identified within the module. (XLS) [file pone.0082656.s003.xls]

## Sheet: sigModulesVsDE
Supplementary Table S3.
	Module Name	Module Color	Module Size	Corr. with Treatment	p-Value Corr. Treatment	Corr. with Avg Drinking	p-Value Corr. Avg Drinking	CIE-2BC/Air-2BC DE Proteins	Hyperg. p-Value	CIE-2BC/Naïve DE Proteins	Hyperg. p-Value	Air-2BC/Naïve DE Proteins	Hyperg. p-Value	IDed Proteins	ID of Proteins in the Module	Related Functional Annotations
A. CORTEX
↑	18	lightgreen	17	0.778871	3.18648e-05	0.643004	0.00166611	4	0.04027	9	1.29803e-06	6	0.00132532	5	FLOT1, DYN1 (99), SSDH, FSCN1, GABT	Neurological Disease, Psychological & Developmental Disorders; Cellular Movement, Cell-To-Cell Signaling & Interaction; GABA Receptor Signaling; Glutamate Degradation III; Caveolar- & Clathrin-mediated Endocytosis Signaling; Dendritic Cell Maturation
↑	15	midnightblue	19	0.592807	0.00462469	0.420503	0.0576861	0	1	5	0.0137263	3	0.188159	4	SNAB, DPYL2, TKT, G3P	Cell Morphology, Cellular Assembly, Organization, & Development; Immunological Disease; Inflammatory Response; Nervous System Development & Function; Uracil Degradation II; Pentose Phosphate Pathway; Gluconeogenesis I & Glycolysis I; Axonal Guidance Signaling
↑	5	green	83	0.44658	0.0424134	0.11235	0.627773	12	0.026813	14	0.0042578	24	3.06983e-09	12	GSTP1, NDKB, GNAO, PGAM1, CH60, PNPO, ATP5H, G3P, LDHB, NDUB9, HNRPK, PCBP2	Nucleic Acid Metabolism, Small Molecule Biochemistry, Cell Death & Survival; Neurological Disease; DNA Replication, Recombination, & Repair; Gluconeogenesis I & Glycolysis I; Ephrin B Signaling;
↑	6	red	79	0.427227	0.053399	0.350597	0.119187	7	0.443982	7	0.443982	13	0.0073329	7	DYN1 (1), SEPT5, HS12A, PRDX5, ANXA5, GPD1L, ODPX	Cell Morphology, Cellular Assembly & Organization, Nervous System Development & Function; Cell-To-Cell Signaling & Interaction; Parkinson's Signaling; Signaling by Rho Family GTPases; Clathrin-mediated Endocytosis Signaling
↑	8	pink	53	0.322108	0.154452	0.347746	0.122428	5	0.417002	3	0.810827	0	1	1	GSTA4	Cellular Assembly & Organization, Cellular Development, Cellular Growth & Proliferation; Glutathione-mediated Detoxification
↑	3	brown	118	0.238322	0.298181	0.191676	0.405215	16	0.0196017	3	0.997473	8	0.744261	9	NFL, HEM2, DPYL2(105), DPYL2 (113), ACTG, SYUA, HBB1, HSP7C, ALDOC	Cellular Assembly & Organization, Cellular Compromise, Lipid Metabolism; Protein Synthesis; Cellular Movement; Nervous System Development & Function; Behavior; Uracil Degradation II; Clathrin-mediated Endocytosis Signaling; Huntington's Disease Signaling; Gluconeogenesis I & Glycolysis I; Tetrapyrrole Biosynthesis II
	9	magenta	38	0.224111	0.328758	0.174117	0.450345	0	1	1	0.959436	0	1
	17	grey60	17	0.0968189	0.676316	-0.133197	0.564896	2	0.398162	0	1	0	1
	4	yellow	102	0.0383415	0.868941	0.0529256	0.819768	5	0.925076	1	0.999856	0	1
	7	black	75	0.029998	0.897295	0.0569043	0.806457	8	0.241816	0	1	0	1
	16	lightcyan	18	-0.116263	0.615762	-0.106062	0.647261	1	0.778048	0	1	0	1
	11	greenyellow	27	-0.122023	0.598254	-0.114366	0.621572	2	0.648398	0	1	0	1
	2	blue	120	-0.126673	0.584271	-0.220784	0.336178	9	0.633225	3	0.997825	0	1
	0	grey	230	-0.140178	0.544483	-0.132198	0.567846	10	0.994262	3	1	0	1
	13	salmon	23	-0.160207	0.487866	-0.152812	0.508425	0	1	0	1	0	1
↓	14	cyan	20	-0.389244	0.0811485	-0.244198	0.286068	5	0.0171665	3	0.209322	1	0.812496	2	FKBP4, TBB4A	Cellular Assembly & Organization, Cellular Function & Maintenance; Inflammatory Disease; Small Molecule Biochemistry; Glucocorticoid Receptor Signaling
↓	1	turquoise	157	-0.424987	0.0547989	-0.231863	0.311855	8	0.949753	15	0.258815	29	3.1523e-06	4	GBG4, PEBP1, NDUB7, SEPT7	Cell Cycle, Cell Morphology, Cellular Assembly & Organization; Molecular Transport; Small Molecule Biochemistry; Signaling by Rho Family GTPases; Phospholipase C Signaling
↓	10	purple	35	-0.668157	0.000931549	-0.651722	0.00137001	1	0.94756	14	9.75577e-08	4	0.302484	5	DYN1 (2), EFHD2, ACLY, GBLP (68), GBLP (69)	Immunological Disease; Inflammatory Disease; Cell Morphology; Cell-To-Cell Signaling & Interaction; Nucleic Acid Metabolism; Nervous System Development & Function; Acetyl-CoA Biosynthesis III; G Protein Signaling Mediated by Tubby; GABA Receptor Signaling; Antiproliferative Role of Somatostatin Receptor 2
↓	12	tan	24	-0.819012	5.62356e-06	-0.853889	8.4982e-07	5	0.0364715	19	7.59806e-18	12	4.16942e-08	4	DNM1L, HS90A (101), HS90A (100), DPYL3	Cellular Compromise, Cell Death & Survival, Cellular Assembly & Organization; Neurological Disease; Cell Morphology; Cellular Assembly & Organization; Cellular Function & Maintenance; Nervous System Development & Function; Semaphorin Signaling in Neurons
B. MIDBRAIN
↑	19	lightyellow	18	0.674541	0.000796892	0.675582	0.000776576	3	0.0318403	9	4.49213e-09	7	2.37172e-06	4	FSCN1, DYN1 (1), DYN1 (99), GSTA4	Behavior, Cellular Development, Cellular Growth & Proliferation; Nervous System Development & Function; Embryonic Development; Glutathione-mediated Detoxification; GABA Receptor Signaling; Dendritic Cell Maturation; Clathrin-mediated Endocytosis Signaling
↑	4	yellow	93	0.49499	0.0225252	0.520747	0.0155037	2	0.898284	6	0.159281	5	0.309904	10	TKT, GSTP1, SEPT5, NDKB, STXB1, GABT, CH60, ODPX, HS12A, PRDX5	Cellular Development, Cellular Growth & Proliferation; Neurological Disease; Nucleic Acid Metabolism; Small Molecule Biochemistry; Protein Degradation & Synthesis; Nervous System Development & Function; β-alanine Degradation I; Pentose Phosphate Pathway; Glutamate Degradation III; Acetyl-CoA Biosynthesis I
↑	7	black	59	0.439022	0.0464727	0.400759	0.0717996	3	0.421191	3	0.421191	2	0.693957	2	HEM2, ANXA5	Lipid Metabolism, Small Molecule Biochemistry, Cell-To-Cell Signaling & Interaction; Hematological Disease; Protein Synthesis; Tetrapyrrole Biosynthesis II; Heme Biosynthesis II
	5	green	79	0.317955	0.160141	0.306682	0.176314	4	0.387141	1	0.963784	2	0.83685
	16	lightcyan	22	0.294058	0.195714	0.30138	0.184294	0	1	0	1	0	1
	21	darkred	14	0.292783	0.197749	0.346125	0.124298	1	0.435726	0	1	1	0.435726
	12	tan	26	0.0971838	0.67516	0.00317508	0.989102	0	1	0	1	0	1
	2	blue	120	0.0508735	0.826652	0.154188	0.504567	2	0.961445	0	1	0	1
	3	brown	107	0.0419578	0.856697	0.137803	0.551391	3	0.816409	2	0.937946	0	1
	1	turquoise	265	0.00423857	0.985452	-0.000508143	0.998256	0	1	2	0.999919	0	1
	14	cyan	24	-0.0682801	0.768695	0.036885	0.87388	0	1	0	1	0	1
	15	midnightblue	23	-0.146057	0.527561	-0.213492	0.352779	2	0.232376	0	1	0	1
	22	darkgreen	14	-0.151618	0.511782	-0.121382	0.600189	1	0.435726	0	1	0	1
	17	grey60	21	-0.164303	0.476659	-0.206096	0.370095	1	0.577175	0	1	0	1
	0	grey	120	-0.178144	0.439771	-0.134196	0.561953	5	0.530125	0	1	0	1
	9	magenta	32	-0.205035	0.372617	-0.247453	0.279489	0	1	0	1	0	1
↓	6	red	60	-0.254559	0.265462	-0.343224	0.127698	10	6.71142e-05	3	0.432138	9	0.000380786	4	ALDOC, DPYL2, PNPO, NFL	Cellular Function & Maintenance, Nervous System Development & Function, Cellular Assembly & Organization; Neurological Disease; Psychological Disorders; Cell Morphology; Cellular Assembly & Organization; Uracil Degradation II; Gluconeogenesis I & Glycolysis I; Semaphorin Signaling in Neurons
↓	8	pink	39	-0.393755	0.077384	-0.33205	0.141407	3	0.200366	3	0.200366	5	0.0169111	3	HNRPK, PCBP2, PGAM1	RNA Post-Transcriptional Modification, Cell-mediated Immune Response, Cellular Movement; Cell Death & Survival; Post-Translational Modification; Gluconeogenesis I & Glycolysis I
↓	11	greenyellow	28	-0.458826	0.0364271	-0.315204	0.163989	2	0.307786	5	0.00402348	4	0.0225179	4	DYN1 (2), ACTG, HSP7C, FNIP1	Cell-To-Cell Signaling & Interaction, Hematological System Development and Function, Cellular Assembly & Organization, Function, & Manteinance; Clathrin-mediated Endocytosis Signaling; Remodeling of Epithelial Adherens Junctions; Huntington's Disease Signaling
↓	18	lightgreen	20	-0.462831	0.0346202	-0.378152	0.0909838	1	0.559335	0	1	0	1	1	SSDH	Connective Tissue Disorders, Inflammatory Disease, Inflammatory Response; Neurological Disease; Glutamate Degradation III; GABA Receptor Signaling
↓	13	salmon	26	-0.620762	0.00267487	-0.588461	0.00501383	1	0.656288	6	0.0003695	7	3.83483e-05	4	DNM1L, HBB1, ROA2, ZADH2	Cell Cycle, Cellular Assembly & Organization; Hematological Disease; Cell Morphology; RNA Post-Transcriptional Modification; GNRH Signaling; Clathrin-mediated Endocytosis Signaling
↓	10	purple	29	-0.621186	0.00265171	-0.614293	0.00304977	5	0.00471683	10	4.53542e-08	8	8.13804e-06	5	DPYL3, HBB1 (96), HBB1 (95), HBA, CH10	Hematological System Development & Function, Hematopoiesis, Tissue Morphology; Molecular Transport; Protein Synthesis; Small Molecule Biochemistry; Cellular Development; Semaphorin Signaling in Neurons
↓	20	royalblue	16	-0.660778	0.00111083	-0.570244	0.00695231	1	0.480297	0	1	0	1	2	KPYM, G3P	Nucleic Acid Metabolism, Small Molecule Biochemistry, Carbohydrate Metabolism; Immunological Disease & Inflammatory Response; Gluconeogenesis I & Glycolysis I;

## Sheet: README
Supplementary Table S3. Over representation of DE proteins in coexpression modules.
"Neurobiological signatures of alcohol dependence revealed by protein profiling"
Gorini et al, 2013
PLOS ONE
Protein coexpression modules in cortex (A) and midbrain (B) sorted by correlation and related with protein differential expression. The number of differentially expressed proteins present in the module was tested for over representation with a hyper geometric test (protein background size = 1255, DE proteins checked in background= top 100 for CTX or top 50 for MB). Differential expression data fr…
